# Supplementary material for: CRISPR screening of E3 ubiquitin ligases reveals Ring Finger Protein 185 as a novel tumor suppressor in glioblastoma repressed by promoter hypermethylation and miR-587
Source: J Transl Med. 2022 Feb 19;20:96. doi: 10.1186/s12967-022-03284-z (PMC8858481; doi:10.1186/s12967-022-03284-z)
Supplement: Supplementary file 1 — Additional file 1: Table S1. The ubiquitin ligase gene list. [file 12967_2022_3284_MOESM1_ESM.xlsx]

## Sheet: CRISPR
sgRNA_lib	U87_CN_1	U87_CN_2	U87_CN_3	U87_KO_1	U87_KO_2	U87_KO_3
ABTB1	212	106	24	0	0	111
ABTB2	99	279	41	123	0	0
AMFR	317	453	275	187	7	391
ANAPC11	102	54	23	0	0	0
ANKFY1	110	153	28	147	0	81
ANKIB1	157	133	5	0	0	0
AREL1	38	138	92	0	0	0
ARIH1	145	110	118	0	0	0
ARIH2	138	218	149	0	0	0
ARMC5	46	87	28	139	0	279
ASB10	1318	469	760	587	11078	331
ASB11	249	92	148	840	0	615
ASB13	455	374	118	881	0	383
ASB14	427	296	104	80	0	157
ASB15	31	0	125	2	0	0
ASB16	89	148	0	54	0	1055
ASB17	93	31	0	0	0	0
ASB18	0	0	112	0	0	0
ASB2	230	15	20	78	0	204
ASB3	377	58	39	119	0	0
ASB4	139	0	86	681	648	510
ASB5	257	29	146	163	0	0
ASB6	228	83	179	62	0	39
ASB7	229	88	0	0	0	0
ASB8	111	40	106	646	0	603
ASB9	216	354	415	414	0	222
ATRX	43	26	94	0	0	0
BACH1	55	107	70	0	0	0
BACH2	221	233	83	0	0	0
BARD1	186	289	103	0	0	0
BCL6	111	82	31	0	0	0
BCL6B	395	333	316	1605	0	2164
BFAR	208	46	16	2861	1	3935
BIRC2	72	31	35	108	0	7
BIRC3	26	45	36	0	1	0
BMI1	49	155	64	0	0	0
BRAP	17	79	59	0	0	0
BRCA1	148	25	52	0	0	0
BTBD1	244	236	95	1090	0	1210
BTBD10	42	69	161	0	0	0
BTBD11	61	166	167	0	0	0
BTBD17	409	91	219	0	0	0
BTBD3	0	48	240	206	0	0
BTBD7	79	87	97	0	0	0
BTBD8	82	197	321	1	0	0
BTBD9	99	78	246	20	181	3
BTRC	102	138	0	61	1380	3
CBL	265	69	104	0	1358	0
CBLB	90	77	164	0	0	0
CBLC	274	217	143	26	641	0
CBLL1	148	51	88	0	0	0
CBLL2	130	60	190	4	11824	0
CCIN	104	69	88	0	0	0
CCL18	57	122	157	0	0	0
CCNB1IP1	94	76	108	0	108	0
CCNF	276	271	82	0	0	0
CGRRF1	189	50	0	0	0	0
CHFR	162	40	209	0	0	0
CISH	45	41	162	276	725	0
CNOT4	101	0	80	0	0	0
COP1	204	224	189	0	0	0
CPSF1	263	144	175	0	0	0
DCST1	193	49	129	0	0	0
DPF1	96	180	30	0	0	0
DTX1	96	39	100	0	0	0
DTX2	52	206	140	732	0	508
DTX3	198	99	74	1	8	0
DTX3L	75	32	0	0	472	0
DTX4	119	194	146	0	106	0
ECT2L	337	321	119	10995	8371	7633
ELOA	249	378	354	26592	17261	18058
ENC1	100	316	244	244	0	177
FANCL	181	139	3	64	292	80
FBH1	159	285	231	0	0	0
FBXL12	72	175	135	794	43	1316
FBXL13	52	5	0	327	0	426
FBXL14	202	143	74	3	0	5
FBXL15	28	93	63	0	0	0
FBXL16	235	70	213	653	0	455
FBXL18	181	288	195	0	0	67
FBXL2	250	100	150	45	0	250
FBXL20	225	412	23	120	0	0
FBXL3	68	79	101	1155	0	2269
FBXL4	89	51	190	0	0	0
FBXL5	0	0	248	0	0	0
FBXL6	82	98	90	0	0	177
FBXL7	159	238	149	267	46	293
FBXL8	167	180	170	0	0	0
FBXO10	231	53	0	0	0	0
FBXO11	167	95	115	0	0	0
FBXO15	25	193	92	0	118	0
FBXO16	148	93	149	2	11115	0
FBXO17	267	119	123	0	0	0
FBXO21	103	50	148	33	0	144
FBXO22	58	30	14	0	0	0
FBXO24	78	76	156	0	0	0
FBXO25	325	163	96	128	0	0
FBXO27	72	136	33	0	0	0
FBXO3	257	202	348	0	0	0
FBXO30	248	387	137	270	0	334
FBXO31	245	84	39	2534	0	3530
FBXO32	78	116	52	0	0	0
FBXO33	268	163	144	0	0	17
FBXO34	501	516	526	320	215	109
FBXO36	69	22	56	0	0	0
FBXO38	354	120	252	0	0	57
FBXO45	213	151	25	0	0	0
FBXO46	829	353	406	252	171	42
FBXO5	253	226	137	1764	1054	1389
FBXO6	164	90	156	4573	2196	1779
FBXO7	136	0	0	0	0	3
FBXO8	936	846	716	7	925	112
FBXO9	128	283	166	8918	6084	5995
FBXW11	84	0	91	0	0	0
FBXW2	154	226	67	0	0	0
FBXW4	287	126	89	0	0	0
FBXW5	305	38	21	0	0	0
FBXW7	150	59	75	141	257	287
FBXW8	0	147	0	530	1	238
G2E3	259	97	85	43	0	0
GAN	315	101	247	0	0	0
GMCL1	71	56	192	0	0	0
GTF2H2	129	10	22	0	0	0
GZF1	86	175	206	0	0	0
HACE1	20	37	108	0	1415	0
HECTD1	105	146	88	0	0	136
HECTD2	127	182	44	1321	333	601
HECTD3	138	145	31	0	107	0
HECW1	393	169	142	0	198	0
HECW2	214	144	155	1643	1	2143
HERC1	143	70	390	1748	0	2330
HERC2	223	75	84	0	0	0
HERC3	117	0	22	0	0	0
HERC4	246	149	176	533	0	197
HERC6	260	338	55	1	817	0
HIC2	135	177	126	0	85	0
HLTF	195	90	90	0	0	0
HUWE1	0	191	55	0	0	0
IBTK	89	114	149	524	0	742
IPP	156	38	144	0	35	0
IRF2BPL	324	37	179	0	0	0
ITCH	528	519	494	3120	76	2798
IVNS1ABP	157	109	104	0	0	0
KBTBD11	174	98	88	0	0	0
KBTBD12	102	297	35	0	0	0
KBTBD2	181	70	56	0	0	0
KBTBD3	325	128	88	0	0	0
KBTBD4	299	202	111	0	0	0
KBTBD7	68	108	0	237	0	0
KBTBD8	166	106	132	363	0	570
KCNA1	35	223	143	63	0	152
KCNA10	140	216	203	1145	0	1532
KCNA2	80	0	74	0	287	0
KCNA3	111	49	140	0	43	86
KCNA4	213	0	44	0	0	0
KCNA7	86	179	99	0	0	0
KCNB1	115	7	61	0	0	0
KCNC1	223	319	153	135	0	0
KCNC2	129	206	224	0	0	0
KCNC3	147	58	176	0	0	0
KCNC4	214	109	50	0	0	0
KCND1	204	183	206	3295	0	2953
KCND2	248	228	89	0	0	0
KCND3	116	131	298	598	0	143
KCNG1	210	142	84	6886	137	6210
KCNG3	131	40	216	0	29	0
KCNRG	126	159	126	0	0	0
KCNS3	92	0	85	0	0	0
KCNV1	292	74	62	208	0	347
KCTD1	208	94	82	0	0	0
KCTD10	1226	1074	1370	7766	5225	3804
KCTD12	3	24	1	228	0	619
KCTD13	0	145	67	0	0	0
KCTD14	294	90	281	0	0	0
KCTD15	253	111	129	0	0	0
KCTD17	193	251	183	0	0	0
KCTD2	84	205	114	0	0	0
KCTD20	231	57	0	0	0	0
KCTD21	73	86	15	130	0	17
KCTD3	164	147	177	0	0	227
KCTD4	186	237	170	0	0	0
KCTD5	52	19	75	0	0	0
KCTD6	187	120	104	378	1	204
KCTD7	305	255	206	211	0	293
KCTD8	196	115	196	0	0	0
KCTD9	278	88	34	50	0	0
KDM2A	121	48	62	325	0	292
KDM2B	344	200	92	221	355	0
KEAP1	295	56	108	35	0	375
KLHL1	132	123	180	1649	0	1146
KLHL10	201	142	106	0	0	2
KLHL11	489	290	37	0	0	0
KLHL12	187	219	320	669	0	1193
KLHL13	26	186	144	467	0	0
KLHL14	173	50	87	0	0	329
KLHL15	191	125	116	0	0	0
KLHL17	141	0	93	0	0	0
KLHL18	155	173	46	0	0	0
KLHL20	0	143	87	0	0	0
KLHL21	143	286	100	0	0	115
KLHL22	112	241	259	0	0	0
KLHL23	132	291	235	11	0	0
KLHL24	117	276	22	0	0	52
KLHL25	66	56	340	0	0	0
KLHL26	252	311	274	263	0	236
KLHL28	246	0	56	0	300	0
KLHL29	160	28	256	886	0	511
KLHL3	137	76	145	214	0	124
KLHL30	88	198	113	266	124	320
KLHL31	154	93	81	0	0	0
KLHL32	252	126	336	0	42	65
KLHL33	237	229	134	0	114	0
KLHL36	81	126	76	0	0	0
KLHL38	170	140	55	0	362	0
KLHL4	30	167	33	0	0	0
KLHL40	128	251	21	0	0	0
KLHL41	218	47	230	0	0	0
KLHL42	127	122	42	352	0	643
KLHL5	267	267	262	0	0	0
KLHL6	21	83	0	0	0	0
KLHL7	295	211	91	0	0	0
KLHL8	197	177	3	0	0	0
KLHL9	260	114	72	159	0	0
LGALS3BP	0	53	0	0	0	0
LNX1	187	152	13	0	0	0
LNX2	62	49	67	848	1	2365
LONRF1	115	286	231	17	0	0
LONRF2	146	102	80	18	0	441
LONRF3	118	0	137	0	0	0
LRRC29	144	64	115	30	0	616
LRSAM1	65	234	49	0	0	0
LTN1	64	220	0	123	0	246
MAP3K1	88	98	77	1578	0	704
MARCHF1	45	0	77	0	32	0
MARCHF10	185	44	38	0	0	0
MARCHF11	0	100	0	224	0	120
MARCHF2	212	95	143	138	0	0
MARCHF3	630	310	184	0	118	0
MARCHF4	0	165	41	4	150	0
MARCHF5	140	113	123	0	0	0
MARCHF6	292	170	326	90	186	165
MARCHF7	0	102	27	0	30	0
MARCHF8	219	112	77	0	0	0
MARCHF9	0	122	31	0	90	0
MDM2	191	123	173	0	0	0
MDM4	54	183	0	77	67	151
MEX3A	143	459	137	0	0	0
MEX3B	116	108	144	0	0	0
MEX3C	135	0	140	1205	0	250
MEX3D	259	103	65	0	0	0
MGRN1	282	53	0	0	0	0
MIB1	98	82	0	0	63	24
MIB2	55	49	37	0	51	0
MID1	39	42	85	80	0	0
MID2	216	41	212	1	415	0
MKRN1	236	61	117	0	0	0
MKRN2	0	0	135	0	0	0
MKRN3	94	59	131	0	219	1
MNAT1	0	67	102	0	0	0
MSL2	215	305	129	0	449	0
MYLIP	28	30	58	0	0	0
MYNN	155	138	98	0	0	0
NACC1	118	86	0	0	119	0
NACC2	109	152	131	34	0	0
NEDD4	64	100	48	238	0	172
NEDD4L	386	40	132	0	0	0
NEURL2	121	33	116	0	0	0
NEURL3	197	58	68	0	0	0
NFX1	35	33	29	0	0	0
NHLRC1	142	132	69	0	0	0
NOSIP	104	22	73	0	0	0
NSD2	312	128	60	12	243	11
NSMCE1	117	26	64	0	0	0
OBI1	125	96	116	0	0	0
OSTM1	0	236	122	385	0	177
OTUD7A	78	192	101	0	0	0
OTUD7B	76	163	141	0	64	180
PATZ1	90	103	0	0	0	0
PCGF1	68	17	80	1	1166	0
PCGF2	0	0	44	0	0	0
PCGF3	293	133	15	126	0	66
PCGF5	91	216	9	34	0	0
PCGF6	95	206	33	0	0	0
PDZRN3	255	76	122	102	0	66
PDZRN4	75	80	51	0	246	0
PEX10	134	55	27	396	52	154
PEX12	98	286	319	0	15	0
PHF7	229	19	137	0	0	0
PHRF1	64	154	154	0	1	0
PJA1	56	259	48	4	0	0
PJA2	125	44	49	45	1	190
PML	254	31	30	0	58	146
PPIL2	169	346	213	0	0	0
PRKN	0	0	0	0	13	0
PRPF19	175	33	189	0	37	0
RAB40A	195	66	50	0	0	0
RAB40AL	0	184	82	0	0	0
RAB40B	134	218	112	0	0	0
RAB40C	124	114	126	0	973	0
RABGEF1	154	31	207	0	0	0
RAD18	22	90	107	2372	52	2848
RAG1	320	160	150	0	0	0
RAPSN	91	163	62	3	778	0
RBBP6	113	191	110	0	0	0
RBCK1	82	57	48	0	0	0
RBX1	38	117	102	0	0	0
RC3H1	211	95	0	996	0	1324
RC3H2	168	91	51	0	0	0
RCBTB2	213	143	85	0	0	0
RCHY1	87	68	0	116	0	601
RFFL	101	217	90	0	75	0
RFPL1	150	107	135	0	28	0
RFPL3	253	45	160	297	0	1086
RFPL4A	106	139	199	553	0	306
RFPL4B	86	0	97	0	0	0
RFWD3	23	161	0	0	0	0
RHOBTB1	32	58	124	0	0	0
RHOBTB2	77	227	25	0	0	0
RHOBTB3	215	76	57	320	50	0
RING1	136	92	231	0	0	0
RLIM	122	122	68	0	0	0
RNF10	172	13	56	0	0	0
RNF103	39	131	145	0	0	0
RNF11	96	281	64	0	0	0
RNF111	86	98	42	24	0	0
RNF112	195	75	285	849	0	886
RNF113A	143	54	72	0	0	0
RNF113B	77	197	64	0	0	0
RNF114	67	169	123	0	0	0
RNF115	115	249	96	213	0	0
RNF121	48	97	66	0	0	0
RNF122	166	191	156	0	0	0
RNF123	84	96	168	0	0	0
RNF125	105	400	23	347	918	96
RNF126	556	534	272	0	0	43
RNF128	185	274	101	71	0	105
RNF13	220	28	84	0	0	0
RNF130	181	0	38	0	351	0
RNF133	148	240	142	0	0	0
RNF135	170	127	179	0	0	0
RNF138	26	147	119	130	0	179
RNF139	38	76	68	204	0	3
RNF14	0	72	94	0	0	0
RNF141	26	144	29	2625	0	2516
RNF144B	65	91	202	0	0	0
RNF145	72	143	130	0	0	0
RNF146	281	323	227	0	85	0
RNF148	58	147	119	0	458	0
RNF149	30	96	0	0	0	0
RNF150	96	86	174	0	0	0
RNF151	148	123	395	460	0	169
RNF152	371	202	199	0	0	0
RNF157	69	0	91	0	0	0
RNF165	140	27	27	0	0	0
RNF166	132	300	74	0	0	0
RNF167	287	122	49	147	0	259
RNF168	161	102	25	308	1	626
RNF169	167	107	143	1	0	0
RNF17	120	109	57	0	0	0
RNF170	39	232	32	0	0	0
RNF175	0	36	0	0	0	47
RNF180	190	160	73	0	0	121
RNF182	174	67	33	308	0	48
RNF183	252	118	146	0	0	0
RNF185	272	105	371	159	0	87
RNF186	160	86	141	0	0	0
RNF187	152	135	79	0	0	0
RNF19A	99	194	60	0	0	0
RNF19B	52	57	36	0	0	0
RNF2	122	149	142	0	0	7
RNF207	0	0	144	0	0	0
RNF208	33	76	144	2	0	0
RNF213	0	76	62	0	0	0
RNF214	62	112	14	0	0	0
RNF215	240	86	56	2705	1	3342
RNF216	51	35	48	0	0	0
RNF217	150	78	123	0	0	0
RNF220	228	645	674	655	77	413
RNF24	35	0	0	0	0	0
RNF25	95	126	72	3	5992	0
RNF26	172	73	0	0	2388	0
RNF31	185	81	42	31	88	0
RNF32	0	0	44	0	0	0
RNF34	183	209	0	172	0	458
RNF38	31	0	31	0	0	0
RNF39	0	47	54	0	0	0
RNF4	108	85	45	0	0	0
RNF40	188	108	233	0	81	0
RNF41	138	59	62	0	0	0
RNF43	115	110	212	0	0	26
RNF44	268	367	398	7823	1	6068
RNF5	138	57	69	0	0	92
RNF6	289	135	1	719	0	637
RNF7	173	47	211	785	0	874
RNF8	106	62	49	0	0	0
RNFT1	126	96	115	475	0	142
RSPRY1	99	88	109	53	0	282
SF3B3	108	213	202	92	0	0
SH3RF1	77	93	0	0	0	0
SH3RF2	56	284	73	798	0	1394
SHKBP1	112	114	220	0	31	371
SHPRH	138	123	166	0	0	0
SIAH1	192	265	0	0	186	427
SIAH2	71	27	147	0	0	0
SKP2	346	93	113	3542	3333	3289
SLX4	92	71	33	0	0	0
SMURF1	107	137	230	0	241	0
SMURF2	225	81	165	2022	3	1808
SOCS1	150	74	40	0	0	0
SOCS2	225	0	113	675	59	683
SOCS3	20	134	85	0	796	1
SOCS4	138	58	74	0	0	0
SOCS5	153	175	130	0	95	0
SOCS6	75	22	133	0	0	0
SOCS7	298	247	214	147	0	0
SPOP	0	52	0	0	0	0
SPOPL	192	296	53	72	0	43
SPSB1	61	106	72	477	0	296
SPSB2	242	138	253	0	0	0
SPSB3	81	133	79	827	0	411
STUB1	113	213	107	0	0	0
SYVN1	14	85	24	0	0	0
TNFAIP1	162	30	83	0	0	53
TNFAIP3	164	92	73	0	1092	0
TOPORS	240	159	112	0	0	0
TRAF2	93	318	114	832	0	328
TRAF3	162	16	78	458	0	436
TRAF4	101	83	153	0	0	0
TRAF6	0	107	44	0	0	0
TRAF7	24	112	94	438	0	530
TRAIP	87	109	333	0	0	0
TRIM10	154	108	84	0	87	0
TRIM11	112	87	28	94	0	65
TRIM13	92	176	120	194	0	3
TRIM15	98	317	37	0	0	0
TRIM17	131	175	180	0	1614	0
TRIM2	27	77	0	0	0	0
TRIM21	200	66	97	0	0	0
TRIM22	64	122	73	0	0	0
TRIM23	224	39	79	0	0	0
TRIM24	135	138	175	0	0	0
TRIM25	144	105	125	0	0	0
TRIM26	108	0	195	0	0	26
TRIM27	200	252	231	0	0	0
TRIM28	22	0	46	0	242	0
TRIM3	193	159	28	0	0	318
TRIM31	151	162	98	0	0	0
TRIM32	147	233	337	129	522	103
TRIM34	0	23	0	0	0	0
TRIM35	0	0	135	1262	0	1785
TRIM37	737	478	175	1	85	180
TRIM38	137	30	80	0	0	0
TRIM39	62	62	0	0	191	0
TRIM4	610	323	243	2653	0	1488
TRIM40	318	214	32	0	130	0
TRIM41	131	107	184	0	0	61
TRIM42	171	213	171	0	0	0
TRIM43	49	321	92	0	0	0
TRIM45	184	161	56	1997	0	2139
TRIM46	499	251	517	0	0	257
TRIM47	733	417	182	418	1	247
TRIM48	392	181	346	0	0	0
TRIM49B	153	184	15	0	0	0
TRIM54	437	51	0	0	0	0
TRIM55	132	172	0	0	27	0
TRIM56	320	118	93	0	0	0
TRIM58	290	224	118	0	0	0
TRIM59	255	171	64	543	0	284
TRIM6	0	143	53	0	0	0
TRIM60	87	164	118	0	0	0
TRIM61	121	59	33	636	0	592
TRIM62	216	278	84	417	0	458
TRIM63	194	115	0	0	53	0
TRIM65	62	186	255	0	4049	0
TRIM67	100	117	128	0	0	10
TRIM68	178	0	124	269	0	230
TRIM69	226	151	146	300	0	235
TRIM7	74	212	96	345	164	494
TRIM72	120	118	152	0	0	0
TRIM73	215	123	39	201	0	904
TRIM74	111	99	83	0	0	0
TRIM8	201	92	45	0	74	0
TRIM9	85	45	0	0	0	0
TRIML1	190	359	85	0	0	0
TRIP12	96	43	39	0	0	0
TTC3	156	156	124	0	0	0
TULP4	153	66	0	0	0	0
UBE3A	174	403	219	0	0	0
UBE3B	233	159	107	1831	59	1678
UBE3C	81	111	92	17	0	83
UBE4A	187	84	54	3	4671	0
UBE4B	121	131	0	0	0	0
UBOX5	137	286	101	0	35	0
UBR1	268	88	200	0	604	11
UBR2	178	166	84	258	0	1396
UBR3	231	224	100	1690	0	1641
UBR4	110	233	207	328	0	154
UBR5	175	225	120	0	0	0
UHRF2	26	122	124	0	0	0
UNK	122	149	61	0	0	0
UNKL	58	227	113	0	0	0
VHL	72	122	98	0	0	358
VPS11	319	51	88	123	57	327
VPS18	150	367	251	546	0	322
VPS41	226	145	198	0	0	0
VPS8	112	159	0	0	815	0
WDSUB1	194	192	0	3	0	39
WSB1	66	0	47	0	0	0
WSB2	77	161	48	0	0	0
WWP1	145	90	131	0	0	0
WWP2	223	162	166	0	0	0
XIAP	0	108	95	0	0	0
ZBTB10	100	82	85	0	0	0
ZBTB11	90	40	111	198	4	11
ZBTB12	254	134	199	0	0	0
ZBTB14	101	63	70	1805	234	2657
ZBTB16	42	243	84	66	0	181
ZBTB17	108	130	67	0	0	0
ZBTB18	164	213	39	0	46	0
ZBTB2	67	61	103	0	0	0
ZBTB20	293	103	96	0	0	0
ZBTB21	96	77	41	0	0	0
ZBTB22	30	200	205	0	0	0
ZBTB24	279	276	62	112	0	22
ZBTB25	51	54	107	0	0	0
ZBTB26	217	90	126	1312	19	1829
ZBTB3	168	78	52	0	0	0
ZBTB33	0	127	64	68	0	314
ZBTB37	161	101	101	31	0	258
ZBTB38	115	93	12	0	0	0
ZBTB39	154	67	162	176	59	77
ZBTB4	45	132	73	1511	0	1319
ZBTB40	14	0	0	0	0	0
ZBTB41	110	0	0	0	0	0
ZBTB43	184	168	3	83	0	127
ZBTB44	267	30	59	375	0	268
ZBTB45	40	0	0	0	0	0
ZBTB46	108	219	247	0	577	216
ZBTB48	328	232	40	0	0	0
ZBTB49	146	91	89	2106	0	1236
ZBTB5	59	138	102	0	0	0
ZBTB6	98	118	58	0	0	0
ZBTB7A	210	0	0	0	0	0
ZBTB7B	112	39	125	101	0	0
ZBTB7C	159	207	75	377	0	606
ZBTB8A	359	55	141	0	0	0
ZBTB9	115	111	163	585	0	720
ZFAND3	127	158	168	0	0	0
ZFAND4	97	278	39	0	0	0
ZFAND5	272	129	91	0	0	0
ZFPL1	203	147	105	64	65	91
ZNF131	12	155	75	0	0	0
ZNRF1	319	228	30	0	0	0
ZNRF2	388	217	270	507	129	399
ZNRF3	208	75	209	459	0	557
ZNRF4	244	169	234	0	4691	0
ZSWIM2	136	148	22	0	0	0

## Sheet: CRISPR Diff
sgR1_lib	log2FoldChange	pvalue	Sig
ABTB1	-2.94947	0.171743	no
ABTB2	-3.66163	0.0866473	no
AMFR	-2.41101	0.0196588	sig
A1PC11	-9.15352	1.36e-09	sig
ANKFY1	-2.0305	0.132869	no
ANKIB1	-9.87061	2.89e-07	sig
AREL1	-9.97541	1.66e-10	sig
ARIH1	-10.334	1.83e-16	sig
ARIH2	-10.8224	2.13e-15	sig
ARMC5	-0.254465	0.863272	no
ASB10	2.78264	1	no
ASB11	-0.0682848	0.967606	no
ASB13	-1.25241	0.467844	no
ASB14	-3.30765	0.0210086	sig
ASB15	-7.71277	0.00279796	sig
ASB16	0.760859	0.765502	no
ASB17	-8.49763	0.0123842	sig
ASB18	-23.2012	1	no
ASB2	-1.19585	0.46696	no
ASB3	-3.59425	0.0914334	no
ASB4	2.66309	0.136088	no
ASB5	-3.17108	0.145728	no
ASB6	-3.90914	0.000232613	sig
ASB7	-9.8671	0.000514577	sig
ASB8	0.605095	0.710503	no
ASB9	-2.45594	0.128537	no
ATRX	-9.24129	2.89e-08	sig
BACH1	-9.71702	8.62e-12	sig
BACH2	-10.8215	6.16e-15	sig
BARD1	-10.975	1.57e-14	sig
BCL6	-9.5165	2.18e-11	sig
BCL6B	0.201795	0.913908	no
BFAR	3.25631	0.0675872	no
BIRC2	-2.00212	0.177001	no
BIRC3	-7.54853	1.43e-05	sig
BMI1	-9.94018	9.08e-11	sig
BRAP	-9.20521	1.43e-07	sig
BRCA1	-9.45634	1.27e-09	sig
BTBD1	0.379388	0.832589	no
BTBD10	-10.0309	4.6e-10	sig
BTBD11	-10.539	5.17e-12	sig
BTBD17	-11.1912	3.67e-14	sig
BTBD3	-2.60795	0.401822	no
BTBD7	-9.87944	1.19e-13	sig
BTBD8	-10.2554	1.46e-11	sig
BTBD9	-0.740126	1	no
BTRC	3.1818	1	no
CBL	2.32632	1	no
CBLB	-10.2465	1.05e-12	sig
CBLC	0.634285	1	no
CBLL1	-9.8942	2.03e-13	sig
CBLL2	5.47727	1	no
CCIN	-9.8177	1.94e-14	sig
CCL18	-10.3093	8.21e-12	sig
CCNB1IP1	-0.833784	0.741156	no
CCNF	-11.0318	1.82e-14	sig
CGRRF1	-9.42063	0.00157229	sig
CHFR	-10.5058	2.95e-11	sig
CISH	2.06525	0.356679	no
CNOT4	-9.23181	0.00233734	sig
COP1	-11.0866	2.33e-17	sig
CPSF1	-10.9439	7.64e-18	sig
DCST1	-10.2693	5.7e-13	sig
DPF1	-10.0474	2.22e-10	sig
DTX1	-9.67757	1.4e-11	sig
DTX2	-0.192528	0.911049	no
DTX3	-4.98642	0.00219466	sig
DTX3L	2.93338	1	no
DTX4	-1.60875	0.532714	no
ECT2L	4.59542	8.8e-08	sig
ELOA	5.25292	1.76e-12	sig
ENC1	-2.46492	0.11033	no
FANCL	0.709863	1	no
FBH1	-11.2666	5.04e-15	sig
FBXL12	0.868796	0.37358	no
FBXL13	2.41389	0.271973	no
FBXL14	-6.93388	5.77e-20	sig
FBXL15	-9.42772	4.35e-09	sig
FBXL16	-0.595304	0.720623	no
FBXL18	-4.84015	0.0186708	sig
FBXL2	-2.24609	1	no
FBXL20	-4.29302	0.058008	no
FBXL3	2.10263	0.263878	no
FBXL4	-10.2568	4.21e-11	sig
FBXL5	-24.2879	1	no
FBXL6	-2.14559	1	no
FBXL7	-1.18953	0.017281	sig
FBXL8	-10.8385	8.94e-17	sig
FBXO10	-9.65628	0.000933991	sig
FBXO11	-10.3224	2.38e-16	sig
FBXO15	-0.963655	0.715736	no
FBXO16	5.38829	1	no
FBXO17	-10.7048	9.18e-17	sig
FBXO21	-2.36358	0.0950842	no
FBXO22	-8.34436	1.22e-06	sig
FBXO24	-10.1622	2.67e-12	sig
FBXO25	-3.937	0.0574211	no
FBXO27	-9.7166	2.15e-10	sig
FBXO3	-11.5014	9.95e-16	sig
FBXO30	-2.01332	0.205487	no
FBXO31	2.57811	0.192556	no
FBXO32	-9.7499	1.92e-12	sig
FBXO33	-6.42818	4.3e-05	sig
FBXO34	-1.83423	0.0569063	no
FBXO36	-8.96425	9.77e-09	sig
FBXO38	-5.10457	0.0116568	sig
FBXO45	-10.2711	9.39e-11	sig
FBXO46	-2.16414	0.0506172	no
FBXO5	2.0685	0.00522922	sig
FBXO6	3.64162	1.73e-05	sig
FBXO7	-6.50639	1	no
FBXO8	-0.821488	1	no
FBXO9	4.48499	4.35e-07	sig
FBXW11	-9.2355	0.0023979	sig
FBXW2	-10.5884	1.79e-13	sig
FBXW4	-10.6488	1.66e-15	sig
FBXW5	-10.0137	2.05e-08	sig
FBXW7	0.949252	0.327454	no
FBXW8	0.522503	0.841511	no
G2E3	-5.04762	0.00361835	sig
GAN	-11.1333	6.97e-15	sig
GMCL1	-10.233	9.51e-11	sig
GTF2H2	-8.87553	5.77e-06	sig
GZF1	-10.7741	4.95e-13	sig
HACE1	3.49485	1	no
HECTD1	-2.83617	0.185032	no
HECTD2	1.61462	0.0327388	no
HECTD3	-0.922328	0.718375	no
HECW1	-1.15546	1	no
HECW2	1.25123	0.429665	no
HERC1	0.983563	0.620639	no
HERC2	-10.2569	1.97e-14	sig
HERC3	-8.64289	0.0108265	sig
HERC4	-1.38321	0.369954	no
HERC6	0.940465	0.725516	no
HIC2	-1.83323	0.465695	no
HLTF	-10.2667	9.55e-16	sig
HUWE1	-9.89584	0.000791075	sig
IBTK	0.123327	0.941174	no
IPP	-2.70101	0.249454	no
IRF2BPL	-10.7672	2.94e-11	sig
ITCH	0.319837	0.736338	no
IVNS1ABP	-10.3	9.75e-17	sig
KBTBD11	-10.2268	3.39e-16	sig
KBTBD12	-10.5859	6.08e-10	sig
KBTBD2	-9.93215	2.01e-13	sig
KBTBD3	-10.7386	5.31e-15	sig
KBTBD4	-10.9772	8.01e-17	sig
KBTBD7	-1.38631	0.650879	no
KBTBD8	-0.415407	0.79278	no
KC11	-2.63042	0.0824071	no
KC110	0.538872	0.768732	no
KC12	1.50287	0.664846	no
KC13	-1.71415	0.301009	no
KC14	-9.53955	0.00132011	sig
KC17	-10.363	2.43e-13	sig
KCNB1	-9.19213	1.18e-06	sig
KCNC1	-4.24012	0.0478056	no
KCNC2	-11.0062	1.28e-14	sig
KCNC3	-10.392	7.24e-13	sig
KCNC4	-10.2112	1.88e-13	sig
KCND1	1.68507	0.382253	no
KCND2	-10.882	1.9e-15	sig
KCND3	-1.4673	0.377296	no
KCNG1	3.36181	0.000850769	sig
KCNG3	-3.25193	0.165666	no
KCNRG	-10.5111	1.1e-15	sig
KCNS3	-9.22545	0.00240753	sig
KCNV1	-1.0678	0.485096	no
KCTD1	-10.2852	1.94e-15	sig
KCTD10	1.57676	0.0678943	no
KCTD12	3.24825	0.0905882	no
KCTD13	-9.69566	0.00102503	sig
KCTD14	-11.1625	6.98e-14	sig
KCTD15	-10.668	1.09e-16	sig
KCTD17	-11.1182	1.02e-16	sig
KCTD2	-10.5246	4.7e-13	sig
KCTD20	-9.68305	0.000855341	sig
KCTD21	-1.98711	0.175221	no
KCTD3	-2.63246	0.249435	no
KCTD4	-11.034	1.01e-16	sig
KCTD5	-9.03033	7.71e-08	sig
KCTD6	-1.16584	0.329358	no
KCTD7	-2.23045	0.139585	no
KCTD8	-10.7908	5.26e-16	sig
KCTD9	-4.62499	0.0129019	sig
KDM2A	-0.187546	0.896409	no
KDM2B	-0.00836448	0.996747	no
KEAP1	-1.54345	0.359314	no
KLHL1	0.918161	0.612774	no
KLHL10	-8.90119	1.36e-18	sig
KLHL11	-11.3081	1.07e-10	sig
KLHL12	-0.346543	0.847645	no
KLHL13	-1.6385	0.503367	no
KLHL14	-1.32075	0.571722	no
KLHL15	-10.5132	2.25e-17	sig
KLHL17	-9.57156	0.00100763	sig
KLHL18	-10.2927	9.33e-13	sig
KLHL20	-9.82289	0.000754246	sig
KLHL21	-3.72521	1	no
KLHL22	-11.1622	2.02e-13	sig
KLHL23	-7.63679	1.43e-07	sig
KLHL24	-4.47687	0.0309781	no
KLHL25	-10.8238	2.35e-09	sig
KLHL26	-2.46886	0.10416	no
KLHL28	0.808556	0.821702	no
KLHL29	-0.129252	0.943242	no
KLHL3	-1.81462	0.176025	no
KLHL30	-0.187454	0.788251	no
KLHL31	-10.0996	6.29e-16	sig
KLHL32	-3.11861	0.0724063	no
KLHL33	-1.80912	0.490257	no
KLHL36	-9.9757	1.83e-13	sig
KLHL38	0.626043	1	no
KLHL4	-9.72795	3.19e-08	sig
KLHL40	-10.4229	1.91e-09	sig
KLHL41	-10.7448	7.73e-12	sig
KLHL42	0.208286	0.897085	no
KLHL5	-11.4561	9.87e-18	sig
KLHL6	-8.52643	0.0142587	sig
KLHL7	-10.9331	1.13e-15	sig
KLHL8	-10.2275	6.4e-07	sig
KLHL9	-3.22439	0.124333	no
LGALS3BP	-7.64532	0.0506311	no
LNX1	-10.1299	4.98e-09	sig
LNX2	2.55737	0.113184	no
LONRF1	-7.03946	9.34e-06	sig
LONRF2	-0.983728	1	no
LONRF3	-9.79	0.000649249	sig
LRRC29	-0.492054	0.782098	no
LRSAM1	-10.2996	2.82e-10	sig
LTN1	-1.25611	0.583009	no
MAP3K1	1.34789	0.441291	no
MARCHF1	-1.4319	0.662797	no
MARCHF10	-9.66748	1.58e-10	sig
MARCHF11	-0.0734625	0.980923	no
MARCHF2	-3.52498	1	no
MARCHF3	-2.57026	0.34591	no
MARCHF4	-0.0390076	0.988877	no
MARCHF5	-10.355	2.62e-16	sig
MARCHF6	-1.1663	0.27473	no
MARCHF7	-1.70138	0.604645	no
MARCHF8	-10.3703	1.75e-15	sig
MARCHF9	-0.355022	0.914524	no
MDM2	-10.7244	1.05e-16	sig
MDM4	-0.471404	0.777818	no
MEX3A	-11.3907	3.75e-12	sig
MEX3B	-10.3617	5.51e-15	sig
MEX3C	0.616224	0.80186	no
MEX3D	-10.3926	4.85e-14	sig
MGRN1	-9.87775	0.000635871	sig
MIB1	-0.688538	0.778061	no
MIB2	-0.895978	0.714418	no
MID1	-3.00555	0.142723	no
MID2	0.405008	0.874388	no
MKRN1	-10.3908	8.45e-14	sig
MKRN2	-23.461	1	no
MKRN3	0.143112	1	no
M1T1	-9.41258	0.0019257	sig
MSL2	0.0321189	1	no
MYLIP	-8.74745	2.2e-07	sig
MYNN	-10.3876	1.4e-16	sig
1CC1	-0.0540942	1	no
1CC2	-5.37303	0.00121678	sig
NEDD4	-0.770049	0.576807	no
NEDD4L	-10.7482	3.47e-11	sig
NEURL2	-9.86015	3.65e-11	sig
NEURL3	-9.99972	3.74e-13	sig
NFX1	-8.40135	7e-08	sig
NHLRC1	-10.1821	4.18e-15	sig
NOSIP	-9.37288	1.77e-09	sig
NSD2	-0.290182	0.865256	no
NSMCE1	-9.39835	4.38e-10	sig
OBI1	-10.2005	1.29e-15	sig
OSTM1	-1.27249	0.591684	no
OTUD7A	-10.4026	8.91e-13	sig
OTUD7B	-1.36026	0.43366	no
PATZ1	-9.28897	0.00195749	sig
PCGF1	3.37403	1	no
PCGF2	-7.52887	0.0542762	no
PCGF3	-2.72224	0.0629803	no
PCGF5	-5.02587	0.0104271	sig
PCGF6	-10.1878	2.13e-10	sig
PDZRN3	-3.02189	0.01092	sig
PDZRN4	0.825849	1	no
PEX10	0.297277	0.62343	no
PEX12	-5.15681	0.0249491	sig
PHF7	-10.2864	1.12e-09	sig
PHRF1	-9.42902	8.58e-10	sig
PJA1	-8.02294	4.96e-08	sig
PJA2	-1.30484	0.273783	no
PML	-0.936736	0.599942	no
PPIL2	-11.3691	1.16e-14	sig
PRKN	5.11055	0.191936	no
PRPF19	-2.87028	0.230165	no
RAB40A	-9.92678	1.26e-12	sig
RAB40AL	-10.0219	0.000578878	sig
RAB40B	-10.6841	7.33e-15	sig
RAB40C	1.96144	1	no
RABGEF1	-10.4415	1.8e-10	sig
RAD18	2.82506	0.0202163	sig
RAG1	-11.0199	8.94e-18	sig
RAPSN	1.84459	1	no
RBBP6	-10.5308	1.56e-14	sig
RBCK1	-9.30497	9.53e-13	sig
RBX1	-9.92068	1.36e-10	sig
RC3H1	1.4887	0.55985	no
RC3H2	-9.96716	8.93e-14	sig
RCBTB2	-10.5099	3.3e-16	sig
RCHY1	0.801804	0.725557	no
RFFL	-1.92908	0.44056	no
RFPL1	-3.26611	0.148489	no
RFPL3	0.0975046	0.957177	no
RFPL4A	-0.86655	0.586018	no
RFPL4B	-9.3066	0.00202865	sig
RFWD3	-9.3852	0.00277049	sig
RHOBTB1	-9.6847	3.25e-09	sig
RHOBTB2	-10.1859	3.16e-09	sig
RHOBTB3	-0.965727	0.562654	no
RING1	-10.7091	2.2e-13	sig
RLIM	-10.0591	7.33e-15	sig
RNF10	-9.52495	5.17e-08	sig
RNF103	-10.2353	1.27e-10	sig
RNF11	-10.6279	2.27e-11	sig
RNF111	-4.97289	0.00198204	sig
RNF112	-0.0775798	0.965534	no
RNF113A	-9.78644	1.48e-13	sig
RNF113B	-10.2465	9.32e-12	sig
RNF114	-10.3772	1.56e-12	sig
RNF115	-3.02404	0.170691	no
RNF121	-9.58628	3.76e-11	sig
RNF122	-10.8229	9.57e-17	sig
RNF123	-10.3304	6.78e-13	sig
RNF125	1.45562	0.371751	no
RNF126	-6.42481	0.00165959	sig
RNF128	-3.29091	0.0104576	sig
RNF13	-10.0185	1.47e-10	sig
RNF130	1.50801	0.674679	no
RNF133	-10.8849	2.32e-15	sig
RNF135	-10.7114	2.77e-16	sig
RNF138	-1.70583	0.258166	no
RNF139	-1.7614	1	no
RNF14	-9.38109	0.00203133	sig
RNF141	2.92125	0.149164	no
RNF144B	-10.4114	2.12e-11	sig
RNF145	-10.3152	5.27e-13	sig
RNF146	-2.73994	0.297302	no
RNF148	0.964179	1	no
RNF149	-8.78624	0.00849054	sig
RNF150	-10.3515	4.78e-13	sig
RNF151	-1.96541	0.234146	no
RNF152	-11.3299	1.33e-18	sig
RNF157	-9.13797	0.00316145	sig
RNF165	-9.19033	2.32e-08	sig
RNF166	-10.8064	2.37e-12	sig
RNF167	-1.63209	0.269814	no
RNF168	0.221466	0.874672	no
RNF169	-9.56258	2.06e-15	sig
RNF17	-9.91702	2.78e-14	sig
RNF170	-10.1204	1.69e-08	sig
RNF175	-1.23146	0.742209	no
RNF180	-3.23987	0.126434	no
RNF182	-1.26929	0.391079	no
RNF183	-10.7496	4.57e-17	sig
RNF185	-3.36332	0.0186709	sig
RNF186	-10.3843	2.05e-15	sig
RNF187	-10.2777	8.67e-16	sig
RNF19A	-10.2815	2.09e-12	sig
RNF19B	-8.97383	2.74e-10	sig
RNF2	-7.21511	9.72e-09	sig
RNF207	-23.5483	1	no
RNF208	-8.35151	3.86e-09	sig
RNF213	-9.0967	0.00393262	sig
RNF214	-9.3328	8.24e-08	sig
RNF215	2.48234	0.138672	no
RNF216	-8.86817	1.01e-09	sig
RNF217	-10.2345	3.38e-15	sig
RNF220	-1.94588	0.013034	sig
RNF24	-6.52557	0.0957183	no
RNF25	4.907	1	no
RNF26	4.07854	1	no
RNF31	-1.0152	0.578895	no
RNF32	-7.52887	0.0542762	no
RNF34	-0.810715	0.731821	no
RNF38	-7.72516	0.0443474	no
RNF39	-8.6593	0.0106168	sig
RNF4	-9.63398	3.38e-13	sig
RNF40	-2.17933	0.391637	no
RNF41	-9.72658	1.1e-13	sig
RNF43	-5.59631	0.00140054	sig
RNF44	1.97814	0.260092	no
RNF5	-2.93039	0.153586	no
RNF6	0.197507	0.925175	no
RNF7	0.256199	0.885809	no
RNF8	-9.49089	2.95e-13	sig
RNFT1	-0.91255	0.53587	no
RSPRY1	-1.40104	0.349175	no
SF3B3	-4.45477	0.0272617	sig
SH3RF1	-9.11275	0.00308033	sig
SH3RF2	0.689334	0.718184	no
SHKBP1	-1.42489	0.428297	no
SHPRH	-10.5725	1.37e-15	sig
SIAH1	-0.0251078	0.992515	no
SIAH2	-9.82205	2.44e-09	sig
SKP2	3.82049	5.24e-05	sig
SLX4	-9.34246	1.83e-11	sig
SMURF1	-0.510338	0.855636	no
SMURF2	1.38098	0.344216	no
SOCS1	-9.7196	1.92e-12	sig
SOCS2	0.738705	0.659485	no
SOCS3	2.1613	1	no
SOCS4	-9.80312	5.59e-14	sig
SOCS5	-1.72357	0.497213	no
SOCS6	-9.71099	5.49e-09	sig
SOCS7	-4.22223	0.0507729	no
SPOP	-7.61783	0.0514724	no
SPOPL	-3.89505	0.00176679	sig
SPSB1	-0.0818498	0.956696	no
SPSB2	-11.1156	4.15e-16	sig
SPSB3	0.297016	0.854519	no
STUB1	-10.5982	4.09e-14	sig
SYVN1	-8.84044	5.41e-06	sig
TNFAIP1	-3.74654	0.0571954	no
TNFAIP3	2.37287	1	no
TOPORS	-10.7336	2.09e-17	sig
TRAF2	-0.694665	0.688283	no
TRAF3	0.251053	0.878422	no
TRAF4	-10.2527	1.49e-13	sig
TRAF6	-9.20221	0.00328916	sig
TRAF7	0.27344	0.869994	no
TRAIP	-10.9932	4.22e-11	sig
TRIM10	-1.3857	0.576495	no
TRIM11	-2.10695	0.0830525	no
TRIM13	-2.9001	0.085511	no
TRIM15	-10.6532	7.45e-10	sig
TRIM17	2.23746	1	no
TRIM2	-8.49915	0.0138844	sig
TRIM21	-10.2085	2.17e-14	sig
TRIM22	-9.86814	2.19e-12	sig
TRIM23	-10.0615	1.32e-11	sig
TRIM24	-10.6523	1.68e-15	sig
TRIM25	-10.3427	3.21e-16	sig
TRIM26	-5.086	0.0637196	no
TRIM27	-11.2565	1.34e-16	sig
TRIM28	2.31036	0.49223	no
TRIM3	-1.65041	0.488603	no
TRIM31	-10.4714	4.39e-16	sig
TRIM32	0.127603	0.928197	no
TRIM34	-6.44031	0.100187	no
TRIM35	2.57461	0.462731	no
TRIM37	-2.76922	0.083551	no
TRIM38	-9.66109	6.32e-11	sig
TRIM39	1.30632	0.694272	no
TRIM4	0.171683	0.926868	no
TRIM40	-1.41322	1	no
TRIM41	-4.32425	0.0276515	sig
TRIM42	-10.9446	1.34e-16	sig
TRIM43	-10.7546	5.26e-10	sig
TRIM45	1.76399	0.35014	no
TRIM46	-3.81166	0.12449	no
TRIM47	-2.59616	0.0527509	no
TRIM48	-11.6286	2.56e-16	sig
TRIM49B	-10.1803	3.51e-09	sig
TRIM54	-10.3881	0.000440397	sig
TRIM55	-2.85435	0.356172	no
TRIM56	-10.7131	4.45e-15	sig
TRIM58	-11.0392	5.47e-17	sig
TRIM59	-0.877219	0.576674	no
TRIM6	-9.57531	0.00141982	sig
TRIM60	-10.3907	9.62e-14	sig
TRIM61	0.966134	0.545303	no
TRIM62	-1.04253	0.521832	no
TRIM63	-1.79669	0.573011	no
TRIM65	3.42742	1	no
TRIM67	-6.49619	2.82e-06	sig
TRIM68	-0.880762	0.694635	no
TRIM69	-1.63136	0.258159	no
TRIM7	0.341555	0.660231	no
TRIM72	-10.4488	3.84e-15	sig
TRIM73	0.121796	0.944572	no
TRIM74	-9.98452	2.18e-15	sig
TRIM8	-1.48976	0.545818	no
TRIM9	-8.61953	0.00954339	sig
TRIML1	-11.1114	6.98e-13	sig
TRIP12	-9.17852	3.21e-11	sig
TTC3	-10.5686	8.52e-17	sig
TULP4	-9.34702	0.00169271	sig
UBE3A	-11.5014	4.34e-14	sig
UBE3B	1.29986	0.134002	no
UBE3C	-3.07728	0.0158496	sig
UBE4A	4.5376	1	no
UBE4B	-9.66665	0.000765938	sig
UBOX5	-3.38772	0.154315	no
UBR1	0.733786	1	no
UBR2	0.43329	0.813207	no
UBR3	0.945289	0.607964	no
UBR4	-2.02537	0.179744	no
UBR5	-10.8243	4.93e-16	sig
UHRF2	-10.0351	1.66e-09	sig
UNK	-10.1542	6.9e-14	sig
UNKL	-10.5352	1.98e-11	sig
VHL	-1.27302	1	no
VPS11	-0.793303	0.332688	no
VPS18	-1.63646	0.326186	no
VPS41	-10.9455	2.69e-17	sig
VPS8	2.22861	0.549781	no
WDSUB1	-4.58154	0.0373015	no
WSB1	-8.53424	0.0115106	sig
WSB2	-9.98263	1.84e-11	sig
WWP1	-10.3106	1.37e-15	sig
WWP2	-10.8873	3.99e-18	sig
XIAP	-9.6565	0.00104575	sig
ZBTB10	-9.85813	8.31e-15	sig
ZBTB11	-1.92748	0.0917205	no
ZBTB12	-10.9721	3.95e-17	sig
ZBTB14	2.95201	7.6e-07	sig
ZBTB16	-2.27087	0.138718	no
ZBTB17	-10.0441	2.97e-14	sig
ZBTB18	-2.57494	0.28726	no
ZBTB2	-9.71022	4.89e-12	sig
ZBTB20	-10.6108	4.13e-15	sig
ZBTB21	-9.48354	1.38e-12	sig
ZBTB22	-10.7271	1.05e-09	sig
ZBTB24	-3.90605	0.00355915	sig
ZBTB25	-9.61868	1.33e-10	sig
ZBTB26	1.31461	0.246428	no
ZBTB3	-9.90115	1.39e-13	sig
ZBTB33	-0.735209	0.750365	no
ZBTB37	-1.82254	1	no
ZBTB38	-9.46008	3.12e-08	sig
ZBTB39	-1.26342	0.0642893	no
ZBTB4	1.72064	0.353039	no
ZBTB40	-5.20979	0.185191	no
ZBTB41	-22.5418	1	no
ZBTB43	-2.26212	0.182566	no
ZBTB44	-0.634755	0.687777	no
ZBTB45	-6.71769	0.086239	no
ZBTB46	0.589093	0.786789	no
ZBTB48	-10.8968	9.96e-12	sig
ZBTB49	1.6699	0.358753	no
ZBTB5	-10.108	3.31e-12	sig
ZBTB6	-9.88641	1.25e-13	sig
ZBTB7A	-23.4227	1	no
ZBTB7B	-3.31907	0.099116	no
ZBTB7C	-0.461494	0.777611	no
ZBTB8A	-10.7679	1.75e-12	sig
ZBTB9	0.0304823	0.985427	no
ZFAND3	-10.6747	2.19e-15	sig
ZFAND4	-10.5204	3.07e-10	sig
ZFAND5	-10.6311	7.45e-16	sig
ZFPL1	-1.62244	0.0331271	no
ZNF131	-9.86373	1.09e-07	sig
ZNRF1	-10.8343	7.24e-11	sig
ZNRF2	-0.873674	0.0183958	no
ZNRF3	-0.611632	0.710822	no
ZNRF4	3.41584	1	no
ZSWIM2	-9.97895	3.49e-10	sig

## Sheet: 299 genes
sgR1_lib	log2FoldChange	pvalue	Significance
AMFR	-2.41101	0.0196588	sig
A1PC11	-9.15352	1.36e-09	sig
ANKIB1	-9.87061	2.89e-07	sig
AREL1	-9.97541	1.66e-10	sig
ARIH1	-10.334	1.83e-16	sig
ARIH2	-10.8224	2.13e-15	sig
ASB14	-3.30765	0.0210086	sig
ASB15	-7.71277	0.00279796	sig
ASB17	-8.49763	0.0123842	sig
ASB6	-3.90914	0.000232613	sig
ASB7	-9.8671	0.000514577	sig
ATRX	-9.24129	2.89e-08	sig
BACH1	-9.71702	8.62e-12	sig
BACH2	-10.8215	6.16e-15	sig
BARD1	-10.975	1.57e-14	sig
BCL6	-9.5165	2.18e-11	sig
BIRC3	-7.54853	1.43e-05	sig
BMI1	-9.94018	9.08e-11	sig
BRAP	-9.20521	1.43e-07	sig
BRCA1	-9.45634	1.27e-09	sig
BTBD10	-10.0309	4.6e-10	sig
BTBD11	-10.539	5.17e-12	sig
BTBD17	-11.1912	3.67e-14	sig
BTBD7	-9.87944	1.19e-13	sig
BTBD8	-10.2554	1.46e-11	sig
CBLB	-10.2465	1.05e-12	sig
CBLL1	-9.8942	2.03e-13	sig
CCIN	-9.8177	1.94e-14	sig
CCL18	-10.3093	8.21e-12	sig
CCNF	-11.0318	1.82e-14	sig
CGRRF1	-9.42063	0.00157229	sig
CHFR	-10.5058	2.95e-11	sig
CNOT4	-9.23181	0.00233734	sig
COP1	-11.0866	2.33e-17	sig
CPSF1	-10.9439	7.64e-18	sig
DCST1	-10.2693	5.7e-13	sig
DPF1	-10.0474	2.22e-10	sig
DTX1	-9.67757	1.4e-11	sig
DTX3	-4.98642	0.00219466	sig
ECT2L	4.59542	8.8e-08	sig
ELOA	5.25292	1.76e-12	sig
FBH1	-11.2666	5.04e-15	sig
FBXL14	-6.93388	5.77e-20	sig
FBXL15	-9.42772	4.35e-09	sig
FBXL18	-4.84015	0.0186708	sig
FBXL4	-10.2568	4.21e-11	sig
FBXL7	-1.18953	0.017281	sig
FBXL8	-10.8385	8.94e-17	sig
FBXO10	-9.65628	0.000933991	sig
FBXO11	-10.3224	2.38e-16	sig
FBXO17	-10.7048	9.18e-17	sig
FBXO22	-8.34436	1.22e-06	sig
FBXO24	-10.1622	2.67e-12	sig
FBXO27	-9.7166	2.15e-10	sig
FBXO3	-11.5014	9.95e-16	sig
FBXO32	-9.7499	1.92e-12	sig
FBXO33	-6.42818	4.3e-05	sig
FBXO36	-8.96425	9.77e-09	sig
FBXO38	-5.10457	0.0116568	sig
FBXO45	-10.2711	9.39e-11	sig
FBXO5	2.0685	0.00522922	sig
FBXO6	3.64162	1.73e-05	sig
FBXO9	4.48499	4.35e-07	sig
FBXW11	-9.2355	0.0023979	sig
FBXW2	-10.5884	1.79e-13	sig
FBXW4	-10.6488	1.66e-15	sig
FBXW5	-10.0137	2.05e-08	sig
G2E3	-5.04762	0.00361835	sig
GAN	-11.1333	6.97e-15	sig
GMCL1	-10.233	9.51e-11	sig
GTF2H2	-8.87553	5.77e-06	sig
GZF1	-10.7741	4.95e-13	sig
HERC2	-10.2569	1.97e-14	sig
HERC3	-8.64289	0.0108265	sig
HLTF	-10.2667	9.55e-16	sig
HUWE1	-9.89584	0.000791075	sig
IRF2BPL	-10.7672	2.94e-11	sig
IVNS1ABP	-10.3	9.75e-17	sig
KBTBD11	-10.2268	3.39e-16	sig
KBTBD12	-10.5859	6.08e-10	sig
KBTBD2	-9.93215	2.01e-13	sig
KBTBD3	-10.7386	5.31e-15	sig
KBTBD4	-10.9772	8.01e-17	sig
KC14	-9.53955	0.00132011	sig
KC17	-10.363	2.43e-13	sig
KCNB1	-9.19213	1.18e-06	sig
KCNC2	-11.0062	1.28e-14	sig
KCNC3	-10.392	7.24e-13	sig
KCNC4	-10.2112	1.88e-13	sig
KCND2	-10.882	1.9e-15	sig
KCNG1	3.36181	0.000850769	sig
KCNRG	-10.5111	1.1e-15	sig
KCNS3	-9.22545	0.00240753	sig
KCTD1	-10.2852	1.94e-15	sig
KCTD13	-9.69566	0.00102503	sig
KCTD14	-11.1625	6.98e-14	sig
KCTD15	-10.668	1.09e-16	sig
KCTD17	-11.1182	1.02e-16	sig
KCTD2	-10.5246	4.7e-13	sig
KCTD20	-9.68305	0.000855341	sig
KCTD4	-11.034	1.01e-16	sig
KCTD5	-9.03033	7.71e-08	sig
KCTD8	-10.7908	5.26e-16	sig
KCTD9	-4.62499	0.0129019	sig
KLHL10	-8.90119	1.36e-18	sig
KLHL11	-11.3081	1.07e-10	sig
KLHL15	-10.5132	2.25e-17	sig
KLHL17	-9.57156	0.00100763	sig
KLHL18	-10.2927	9.33e-13	sig
KLHL20	-9.82289	0.000754246	sig
KLHL22	-11.1622	2.02e-13	sig
KLHL23	-7.63679	1.43e-07	sig
KLHL25	-10.8238	2.35e-09	sig
KLHL31	-10.0996	6.29e-16	sig
KLHL36	-9.9757	1.83e-13	sig
KLHL4	-9.72795	3.19e-08	sig
KLHL40	-10.4229	1.91e-09	sig
KLHL41	-10.7448	7.73e-12	sig
KLHL5	-11.4561	9.87e-18	sig
KLHL6	-8.52643	0.0142587	sig
KLHL7	-10.9331	1.13e-15	sig
KLHL8	-10.2275	6.4e-07	sig
LNX1	-10.1299	4.98e-09	sig
LONRF1	-7.03946	9.34e-06	sig
LONRF3	-9.79	0.000649249	sig
LRSAM1	-10.2996	2.82e-10	sig
MARCHF10	-9.66748	1.58e-10	sig
MARCHF5	-10.355	2.62e-16	sig
MARCHF8	-10.3703	1.75e-15	sig
MDM2	-10.7244	1.05e-16	sig
MEX3A	-11.3907	3.75e-12	sig
MEX3B	-10.3617	5.51e-15	sig
MEX3D	-10.3926	4.85e-14	sig
MGRN1	-9.87775	0.000635871	sig
MKRN1	-10.3908	8.45e-14	sig
M1T1	-9.41258	0.0019257	sig
MYLIP	-8.74745	2.2e-07	sig
MYNN	-10.3876	1.4e-16	sig
1CC2	-5.37303	0.00121678	sig
NEDD4L	-10.7482	3.47e-11	sig
NEURL2	-9.86015	3.65e-11	sig
NEURL3	-9.99972	3.74e-13	sig
NFX1	-8.40135	7e-08	sig
NHLRC1	-10.1821	4.18e-15	sig
NOSIP	-9.37288	1.77e-09	sig
NSMCE1	-9.39835	4.38e-10	sig
OBI1	-10.2005	1.29e-15	sig
OTUD7A	-10.4026	8.91e-13	sig
PATZ1	-9.28897	0.00195749	sig
PCGF5	-5.02587	0.0104271	sig
PCGF6	-10.1878	2.13e-10	sig
PDZRN3	-3.02189	0.01092	sig
PEX12	-5.15681	0.0249491	sig
PHF7	-10.2864	1.12e-09	sig
PHRF1	-9.42902	8.58e-10	sig
PJA1	-8.02294	4.96e-08	sig
PPIL2	-11.3691	1.16e-14	sig
RAB40A	-9.92678	1.26e-12	sig
RAB40AL	-10.0219	0.000578878	sig
RAB40B	-10.6841	7.33e-15	sig
RABGEF1	-10.4415	1.8e-10	sig
RAD18	2.82506	0.0202163	sig
RAG1	-11.0199	8.94e-18	sig
RBBP6	-10.5308	1.56e-14	sig
RBCK1	-9.30497	9.53e-13	sig
RBX1	-9.92068	1.36e-10	sig
RC3H2	-9.96716	8.93e-14	sig
RCBTB2	-10.5099	3.3e-16	sig
RFPL4B	-9.3066	0.00202865	sig
RFWD3	-9.3852	0.00277049	sig
RHOBTB1	-9.6847	3.25e-09	sig
RHOBTB2	-10.1859	3.16e-09	sig
RING1	-10.7091	2.2e-13	sig
RLIM	-10.0591	7.33e-15	sig
RNF10	-9.52495	5.17e-08	sig
RNF103	-10.2353	1.27e-10	sig
RNF11	-10.6279	2.27e-11	sig
RNF111	-4.97289	0.00198204	sig
RNF113A	-9.78644	1.48e-13	sig
RNF113B	-10.2465	9.32e-12	sig
RNF114	-10.3772	1.56e-12	sig
RNF121	-9.58628	3.76e-11	sig
RNF122	-10.8229	9.57e-17	sig
RNF123	-10.3304	6.78e-13	sig
RNF126	-6.42481	0.00165959	sig
RNF128	-3.29091	0.0104576	sig
RNF13	-10.0185	1.47e-10	sig
RNF133	-10.8849	2.32e-15	sig
RNF135	-10.7114	2.77e-16	sig
RNF14	-9.38109	0.00203133	sig
RNF144B	-10.4114	2.12e-11	sig
RNF145	-10.3152	5.27e-13	sig
RNF149	-8.78624	0.00849054	sig
RNF150	-10.3515	4.78e-13	sig
RNF152	-11.3299	1.33e-18	sig
RNF157	-9.13797	0.00316145	sig
RNF165	-9.19033	2.32e-08	sig
RNF166	-10.8064	2.37e-12	sig
RNF169	-9.56258	2.06e-15	sig
RNF17	-9.91702	2.78e-14	sig
RNF170	-10.1204	1.69e-08	sig
RNF183	-10.7496	4.57e-17	sig
RNF185	-3.36332	0.0186709	sig
RNF186	-10.3843	2.05e-15	sig
RNF187	-10.2777	8.67e-16	sig
RNF19A	-10.2815	2.09e-12	sig
RNF19B	-8.97383	2.74e-10	sig
RNF2	-7.21511	9.72e-09	sig
RNF208	-8.35151	3.86e-09	sig
RNF213	-9.0967	0.00393262	sig
RNF214	-9.3328	8.24e-08	sig
RNF216	-8.86817	1.01e-09	sig
RNF217	-10.2345	3.38e-15	sig
RNF220	-1.94588	0.013034	sig
RNF39	-8.6593	0.0106168	sig
RNF4	-9.63398	3.38e-13	sig
RNF41	-9.72658	1.1e-13	sig
RNF43	-5.59631	0.00140054	sig
RNF8	-9.49089	2.95e-13	sig
SF3B3	-4.45477	0.0272617	sig
SH3RF1	-9.11275	0.00308033	sig
SHPRH	-10.5725	1.37e-15	sig
SIAH2	-9.82205	2.44e-09	sig
SKP2	3.82049	5.24e-05	sig
SLX4	-9.34246	1.83e-11	sig
SOCS1	-9.7196	1.92e-12	sig
SOCS4	-9.80312	5.59e-14	sig
SOCS6	-9.71099	5.49e-09	sig
SPOPL	-3.89505	0.00176679	sig
SPSB2	-11.1156	4.15e-16	sig
STUB1	-10.5982	4.09e-14	sig
SYVN1	-8.84044	5.41e-06	sig
TOPORS	-10.7336	2.09e-17	sig
TRAF4	-10.2527	1.49e-13	sig
TRAF6	-9.20221	0.00328916	sig
TRAIP	-10.9932	4.22e-11	sig
TRIM15	-10.6532	7.45e-10	sig
TRIM2	-8.49915	0.0138844	sig
TRIM21	-10.2085	2.17e-14	sig
TRIM22	-9.86814	2.19e-12	sig
TRIM23	-10.0615	1.32e-11	sig
TRIM24	-10.6523	1.68e-15	sig
TRIM25	-10.3427	3.21e-16	sig
TRIM27	-11.2565	1.34e-16	sig
TRIM31	-10.4714	4.39e-16	sig
TRIM38	-9.66109	6.32e-11	sig
TRIM41	-4.32425	0.0276515	sig
TRIM42	-10.9446	1.34e-16	sig
TRIM43	-10.7546	5.26e-10	sig
TRIM48	-11.6286	2.56e-16	sig
TRIM49B	-10.1803	3.51e-09	sig
TRIM54	-10.3881	0.000440397	sig
TRIM56	-10.7131	4.45e-15	sig
TRIM58	-11.0392	5.47e-17	sig
TRIM6	-9.57531	0.00141982	sig
TRIM60	-10.3907	9.62e-14	sig
TRIM67	-6.49619	2.82e-06	sig
TRIM72	-10.4488	3.84e-15	sig
TRIM74	-9.98452	2.18e-15	sig
TRIM9	-8.61953	0.00954339	sig
TRIML1	-11.1114	6.98e-13	sig
TRIP12	-9.17852	3.21e-11	sig
TTC3	-10.5686	8.52e-17	sig
TULP4	-9.34702	0.00169271	sig
UBE3A	-11.5014	4.34e-14	sig
UBE3C	-3.07728	0.0158496	sig
UBE4B	-9.66665	0.000765938	sig
UBR5	-10.8243	4.93e-16	sig
UHRF2	-10.0351	1.66e-09	sig
UNK	-10.1542	6.9e-14	sig
UNKL	-10.5352	1.98e-11	sig
VPS41	-10.9455	2.69e-17	sig
WSB1	-8.53424	0.0115106	sig
WSB2	-9.98263	1.84e-11	sig
WWP1	-10.3106	1.37e-15	sig
WWP2	-10.8873	3.99e-18	sig
XIAP	-9.6565	0.00104575	sig
ZBTB10	-9.85813	8.31e-15	sig
ZBTB12	-10.9721	3.95e-17	sig
ZBTB14	2.95201	7.6e-07	sig
ZBTB17	-10.0441	2.97e-14	sig
ZBTB2	-9.71022	4.89e-12	sig
ZBTB20	-10.6108	4.13e-15	sig
ZBTB21	-9.48354	1.38e-12	sig
ZBTB22	-10.7271	1.05e-09	sig
ZBTB24	-3.90605	0.00355915	sig
ZBTB25	-9.61868	1.33e-10	sig
ZBTB3	-9.90115	1.39e-13	sig
ZBTB38	-9.46008	3.12e-08	sig
ZBTB48	-10.8968	9.96e-12	sig
ZBTB5	-10.108	3.31e-12	sig
ZBTB6	-9.88641	1.25e-13	sig
ZBTB8A	-10.7679	1.75e-12	sig
ZFAND3	-10.6747	2.19e-15	sig
ZFAND4	-10.5204	3.07e-10	sig
ZFAND5	-10.6311	7.45e-16	sig
ZNF131	-9.86373	1.09e-07	sig
ZNRF1	-10.8343	7.24e-11	sig
ZSWIM2	-9.97895	3.49e-10	sig

## Sheet: string_interactions
#node1	node2	node1_string_id	node2_string_id	neighborhood_on_chromosome	gene_fusion	phylogenetic_cooccurrence	homology	coexpression	experimentally_determined_interaction	database_annotated	automated_textmining	combined_score
AMFR	STUB1	9606.ENSP00000290649	9606.ENSP00000219548	0	0	0	0	0	0	0	0.591	0.591
AMFR	RNF103	9606.ENSP00000290649	9606.ENSP00000237455	0	0	0	0	0.082	0	0	0.478	0.5
AMFR	MGRN1	9606.ENSP00000290649	9606.ENSP00000262370	0	0	0	0	0.062	0.472	0	0.333	0.641
AMFR	NEDD4L	9606.ENSP00000290649	9606.ENSP00000383199	0	0	0	0	0.062	0.131	0	0.333	0.408
AMFR	RNF121	9606.ENSP00000290649	9606.ENSP00000354571	0	0	0	0	0.056	0	0	0.434	0.443
AMFR	TRIM25	9606.ENSP00000290649	9606.ENSP00000323889	0	0	0	0	0.062	0.305	0	0.249	0.467
AMFR	TRIM56	9606.ENSP00000290649	9606.ENSP00000305161	0	0	0	0	0.062	0	0	0.47	0.481
AMFR	RNF170	9606.ENSP00000290649	9606.ENSP00000445725	0	0	0	0	0.064	0	0	0.489	0.502
AMFR	RNF185	9606.ENSP00000290649	9606.ENSP00000320508	0	0	0	0	0.064	0	0	0.531	0.543
AMFR	UBE4B	9606.ENSP00000290649	9606.ENSP00000343001	0	0	0	0	0.062	0	0	0.609	0.618
AMFR	SYVN1	9606.ENSP00000290649	9606.ENSP00000366395	0	0	0	0.603	0.064	0.336	0.72	0.794	0.869
ANKIB1	ZBTB24	9606.ENSP00000265742	9606.ENSP00000230122	0	0	0	0	0	0.05	0	0.406	0.412
ANKIB1	RING1	9606.ENSP00000265742	9606.ENSP00000363787	0	0	0	0	0	0	0	0.422	0.422
ANKIB1	RNF157	9606.ENSP00000265742	9606.ENSP00000269391	0	0	0	0	0	0	0	0.481	0.481
ANKIB1	RNF216	9606.ENSP00000265742	9606.ENSP00000374552	0	0	0	0	0	0.157	0	0.794	0.819
AREL1	G2E3	9606.ENSP00000348714	9606.ENSP00000206595	0	0	0	0	0	0.107	0	0.377	0.419
AREL1	KLHL20	9606.ENSP00000348714	9606.ENSP00000209884	0	0	0	0	0.063	0	0.9	0.104	0.908
AREL1	RBX1	9606.ENSP00000348714	9606.ENSP00000216225	0	0	0	0	0	0	0.9	0.174	0.913
AREL1	STUB1	9606.ENSP00000348714	9606.ENSP00000219548	0	0	0	0	0	0	0.9	0.128	0.909
AREL1	FBXL15	9606.ENSP00000348714	9606.ENSP00000224862	0	0	0	0	0.062	0	0.9	0.056	0.903
AREL1	UBE3A	9606.ENSP00000348714	9606.ENSP00000232165	0	0	0	0.577	0.063	0	0.9	0.403	0.917
AREL1	RNF114	9606.ENSP00000348714	9606.ENSP00000244061	0	0	0	0	0	0	0.9	0	0.9
AREL1	FBXO9	9606.ENSP00000348714	9606.ENSP00000244426	0	0	0	0	0.064	0	0.9	0.05	0.903
AREL1	TRIM21	9606.ENSP00000348714	9606.ENSP00000254436	0	0	0	0	0.053	0.051	0.9	0	0.902
AREL1	MKRN1	9606.ENSP00000348714	9606.ENSP00000255977	0	0	0	0	0	0	0.9	0.093	0.905
AREL1	FBXL8	9606.ENSP00000348714	9606.ENSP00000258200	0	0	0	0	0	0	0.9	0	0.9
AREL1	RNF144B	9606.ENSP00000348714	9606.ENSP00000259939	0	0	0	0	0.062	0	0.9	0.236	0.922
AREL1	HERC2	9606.ENSP00000348714	9606.ENSP00000261609	0	0	0	0.551	0.062	0.055	0.9	0.054	0.904
AREL1	MGRN1	9606.ENSP00000348714	9606.ENSP00000262370	0	0	0	0	0.077	0	0.9	0	0.903
AREL1	WSB1	9606.ENSP00000348714	9606.ENSP00000262394	0	0	0	0	0.061	0	0.9	0.085	0.906
AREL1	LNX1	9606.ENSP00000348714	9606.ENSP00000263925	0	0	0	0	0.062	0.154	0.9	0.067	0.916
AREL1	CBLB	9606.ENSP00000348714	9606.ENSP00000264122	0	0	0	0	0	0.185	0.9	0	0.915
AREL1	FBXW11	9606.ENSP00000348714	9606.ENSP00000265094	0	0	0	0	0.055	0.124	0.9	0	0.909
AREL1	SKP2	9606.ENSP00000348714	9606.ENSP00000274255	0	0	0	0	0	0	0.9	0	0.9
AREL1	ASB6	9606.ENSP00000348714	9606.ENSP00000277458	0	0	0	0	0.051	0.08	0.9	0	0.905
AREL1	ASB17	9606.ENSP00000348714	9606.ENSP00000284142	0	0	0	0	0	0	0.9	0	0.9
AREL1	SH3RF1	9606.ENSP00000348714	9606.ENSP00000284637	0	0	0	0	0.051	0.051	0.9	0	0.902
AREL1	KLHL41	9606.ENSP00000348714	9606.ENSP00000284669	0	0	0	0	0.063	0	0.9	0	0.902
AREL1	RNF126	9606.ENSP00000348714	9606.ENSP00000292363	0	0	0	0	0.061	0.064	0.9	0.108	0.911
AREL1	FBXO17	9606.ENSP00000348714	9606.ENSP00000292852	0	0	0	0	0	0	0.9	0.091	0.905
AREL1	FBXO27	9606.ENSP00000348714	9606.ENSP00000292853	0	0	0	0	0	0	0.9	0.091	0.905
AREL1	TRIM9	9606.ENSP00000348714	9606.ENSP00000298355	0	0	0	0	0.083	0	0.9	0.262	0.926
AREL1	UNKL	9606.ENSP00000348714	9606.ENSP00000301712	0	0	0	0	0.054	0.069	0.9	0	0.904
AREL1	FBXO22	9606.ENSP00000348714	9606.ENSP00000307833	0	0	0	0	0	0	0.9	0	0.9
AREL1	UBE3C	9606.ENSP00000348714	9606.ENSP00000309198	0	0	0	0.591	0.084	0.128	0.9	0.707	0.937
AREL1	FBXW5	9606.ENSP00000348714	9606.ENSP00000313034	0	0	0	0	0	0	0.9	0	0.9
AREL1	KLHL11	9606.ENSP00000348714	9606.ENSP00000314608	0	0	0	0	0	0	0.9	0.058	0.901
AREL1	RBBP6	9606.ENSP00000348714	9606.ENSP00000317872	0	0	0	0	0.063	0	0.9	0.067	0.904
AREL1	TRIM41	9606.ENSP00000348714	9606.ENSP00000320869	0	0	0	0	0.051	0.051	0.9	0	0.902
AREL1	SIAH2	9606.ENSP00000348714	9606.ENSP00000322457	0	0	0	0	0	0	0.9	0.049	0.9
AREL1	LRSAM1	9606.ENSP00000348714	9606.ENSP00000322937	0	0	0	0	0.062	0	0.9	0	0.902
AREL1	RLIM	9606.ENSP00000348714	9606.ENSP00000328059	0	0	0	0	0.061	0.064	0.9	0.108	0.911
AREL1	TRAIP	9606.ENSP00000348714	9606.ENSP00000328203	0	0	0	0	0	0	0.9	0	0.9
AREL1	RNF123	9606.ENSP00000348714	9606.ENSP00000328287	0	0	0	0	0.063	0.062	0.9	0.145	0.914
AREL1	ASB7	9606.ENSP00000348714	9606.ENSP00000328327	0	0	0	0	0.092	0.08	0.9	0	0.909
AREL1	SOCS1	9606.ENSP00000348714	9606.ENSP00000329418	0	0	0	0	0	0	0.9	0	0.9
AREL1	KLHL22	9606.ENSP00000348714	9606.ENSP00000331682	0	0	0	0	0.063	0	0.9	0	0.902
AREL1	ZNRF1	9606.ENSP00000348714	9606.ENSP00000335091	0	0	0	0	0.063	0	0.9	0	0.902
AREL1	KLHL25	9606.ENSP00000348714	9606.ENSP00000336800	0	0	0	0	0.063	0	0.9	0	0.902
AREL1	ZFAND4	9606.ENSP00000348714	9606.ENSP00000339484	0	0	0	0	0.063	0.373	0	0.098	0.423
AREL1	HUWE1	9606.ENSP00000348714	9606.ENSP00000340648	0	0	0	0.638	0.062	0	0.9	0.248	0.909
AREL1	RNF41	9606.ENSP00000348714	9606.ENSP00000342755	0	0	0	0	0.062	0.056	0.9	0.067	0.906
AREL1	FBXL14	9606.ENSP00000348714	9606.ENSP00000344855	0	0	0	0	0.062	0	0.9	0.056	0.903
AREL1	RNF220	9606.ENSP00000348714	9606.ENSP00000347548	0	0	0	0	0	0	0.9	0	0.9
AREL1	RBCK1	9606.ENSP00000348714	9606.ENSP00000348632	0	0	0	0	0.062	0	0.9	0.065	0.904
AREL1	FBXO32	9606.ENSP00000348714	9606.ENSP00000428205	0	0	0	0	0	0	0.9	0.048	0.9
AREL1	FBXW4	9606.ENSP00000348714	9606.ENSP00000359149	0	0	0	0	0	0	0.9	0	0.9
AREL1	SPSB2	9606.ENSP00000348714	9606.ENSP00000428338	0	0	0	0	0	0	0.9	0	0.9
AREL1	MYLIP	9606.ENSP00000348714	9606.ENSP00000349298	0	0	0	0	0	0	0.9	0	0.9
AREL1	FBXL18	9606.ENSP00000348714	9606.ENSP00000371805	0	0	0	0	0.06	0	0.9	0	0.901
AREL1	RNF4	9606.ENSP00000348714	9606.ENSP00000426503	0	0	0	0	0.05	0	0.9	0.056	0.902
AREL1	FBXO10	9606.ENSP00000348714	9606.ENSP00000403802	0	0	0	0	0.062	0	0.9	0	0.902
AREL1	RNF213	9606.ENSP00000348714	9606.ENSP00000464087	0	0	0	0	0.062	0	0.9	0	0.902
AREL1	GAN	9606.ENSP00000348714	9606.ENSP00000476795	0	0	0	0	0.063	0	0.9	0	0.902
AREL1	FBXO11	9606.ENSP00000348714	9606.ENSP00000384823	0	0	0	0	0.062	0	0.9	0	0.902
AREL1	RNF14	9606.ENSP00000348714	9606.ENSP00000378028	0	0	0	0	0.062	0	0.9	0	0.902
AREL1	FBXW2	9606.ENSP00000348714	9606.ENSP00000476369	0	0	0	0	0.062	0	0.9	0	0.902
AREL1	KLHL5	9606.ENSP00000348714	9606.ENSP00000423897	0	0	0	0	0.063	0	0.9	0	0.902
AREL1	LONRF1	9606.ENSP00000348714	9606.ENSP00000381298	0	0	0	0	0.062	0	0.9	0	0.902
AREL1	FBXL4	9606.ENSP00000348714	9606.ENSP00000358247	0	0	0	0	0.062	0	0.9	0.056	0.903
AREL1	RNF19B	9606.ENSP00000348714	9606.ENSP00000362555	0	0	0	0	0.062	0	0.9	0.049	0.903
AREL1	RNF19A	9606.ENSP00000348714	9606.ENSP00000428968	0	0	0	0	0.062	0	0.9	0.049	0.903
AREL1	RNF217	9606.ENSP00000348714	9606.ENSP00000428698	0	0	0	0	0.062	0	0.9	0.049	0.903
AREL1	FBXL7	9606.ENSP00000348714	9606.ENSP00000423630	0	0	0	0	0.062	0	0.9	0.056	0.903
AREL1	FBXO6	9606.ENSP00000348714	9606.ENSP00000365944	0	0	0	0	0	0	0.9	0.091	0.905
AREL1	ARIH2	9606.ENSP00000348714	9606.ENSP00000348769	0	0	0	0	0	0	0.9	0.094	0.905
AREL1	ASB14	9606.ENSP00000348714	9606.ENSP00000419199	0	0	0	0	0.051	0.08	0.9	0	0.905
AREL1	ASB15	9606.ENSP00000348714	9606.ENSP00000397655	0	0	0	0	0.051	0.08	0.9	0	0.905
AREL1	RNF111	9606.ENSP00000348714	9606.ENSP00000453872	0	0	0	0	0.062	0.064	0.9	0.108	0.911
AREL1	PJA1	9606.ENSP00000348714	9606.ENSP00000355014	0	0	0	0	0.061	0.064	0.9	0.108	0.911
AREL1	NEDD4L	9606.ENSP00000348714	9606.ENSP00000383199	0	0	0	0.649	0.086	0.064	0.9	0.229	0.913
AREL1	HERC3	9606.ENSP00000348714	9606.ENSP00000385684	0	0	0	0.556	0.063	0	0.9	0.292	0.913
AREL1	CCNF	9606.ENSP00000348714	9606.ENSP00000380256	0	0	0	0	0.104	0.154	0.9	0.057	0.918
AREL1	WWP1	9606.ENSP00000348714	9606.ENSP00000427793	0	0	0	0.62	0.086	0.064	0.9	0.369	0.919
AREL1	TRIP12	9606.ENSP00000348714	9606.ENSP00000373696	0	0	0	0.553	0.516	0	0.9	0.638	0.963
ARIH1	FBXL15	9606.ENSP00000369217	9606.ENSP00000224862	0	0	0	0	0.062	0.516	0	0	0.526
ARIH1	UBE3A	9606.ENSP00000369217	9606.ENSP00000232165	0	0	0	0	0.063	0	0	0.487	0.498
ARIH1	WSB1	9606.ENSP00000369217	9606.ENSP00000262394	0	0	0	0	0	0.063	0	0.426	0.44
ARIH1	RBBP6	9606.ENSP00000369217	9606.ENSP00000317872	0	0	0	0	0.061	0	0	0.57	0.579
ARIH1	TRIM25	9606.ENSP00000369217	9606.ENSP00000323889	0	0	0	0	0.082	0.085	0.9	0.543	0.956
ARIH1	TRAIP	9606.ENSP00000369217	9606.ENSP00000328203	0	0	0	0	0.052	0	0	0.47	0.476
ARIH1	RBCK1	9606.ENSP00000369217	9606.ENSP00000348632	0	0	0	0	0	0	0	0.497	0.497
ARIH1	RING1	9606.ENSP00000369217	9606.ENSP00000363787	0	0	0	0	0.044	0	0	0.673	0.674
ARIH1	RNF216	9606.ENSP00000369217	9606.ENSP00000374552	0	0	0	0	0	0.157	0	0.438	0.506
ARIH1	FBXW2	9606.ENSP00000369217	9606.ENSP00000476369	0	0	0	0	0	0.516	0	0	0.516
ARIH2	KLHL20	9606.ENSP00000348769	9606.ENSP00000209884	0	0	0	0	0.061	0	0.9	0.294	0.927
ARIH2	RBX1	9606.ENSP00000348769	9606.ENSP00000216225	0	0	0	0	0	0	0.9	0.205	0.917
ARIH2	STUB1	9606.ENSP00000348769	9606.ENSP00000219548	0	0	0	0	0.084	0	0.9	0.138	0.914
ARIH2	FBXL15	9606.ENSP00000348769	9606.ENSP00000224862	0	0	0	0	0.05	0	0.9	0	0.9
ARIH2	UBE3A	9606.ENSP00000348769	9606.ENSP00000232165	0	0	0	0	0.088	0	0.9	0.282	0.928
ARIH2	RNF114	9606.ENSP00000348769	9606.ENSP00000244061	0	0	0	0	0	0	0.9	0	0.9
ARIH2	FBXO9	9606.ENSP00000348769	9606.ENSP00000244426	0	0	0	0	0	0	0.9	0	0.9
ARIH2	TRIM21	9606.ENSP00000348769	9606.ENSP00000254436	0	0	0	0	0.061	0	0.9	0	0.902
ARIH2	MKRN1	9606.ENSP00000348769	9606.ENSP00000255977	0	0	0	0	0	0	0.9	0.32	0.929
ARIH2	MDM2	9606.ENSP00000348769	9606.ENSP00000258149	0	0	0	0	0	0.379	0	0.187	0.473
ARIH2	FBXL8	9606.ENSP00000348769	9606.ENSP00000258200	0	0	0	0	0	0	0.9	0	0.9
ARIH2	RNF144B	9606.ENSP00000348769	9606.ENSP00000259939	0	0	0	0.635	0	0.157	0.9	0.435	0.925
ARIH2	HERC2	9606.ENSP00000348769	9606.ENSP00000261609	0	0	0	0	0.045	0	0.9	0.072	0.903
ARIH2	MGRN1	9606.ENSP00000348769	9606.ENSP00000262370	0	0	0	0	0	0	0.9	0.364	0.933
ARIH2	WSB1	9606.ENSP00000348769	9606.ENSP00000262394	0	0	0	0	0.061	0	0.9	0.054	0.903
ARIH2	LNX1	9606.ENSP00000348769	9606.ENSP00000263925	0	0	0	0	0	0.057	0.9	0	0.901
ARIH2	CBLB	9606.ENSP00000348769	9606.ENSP00000264122	0	0	0	0	0.061	0	0.9	0	0.902
ARIH2	FBXW11	9606.ENSP00000348769	9606.ENSP00000265094	0	0	0	0	0.062	0	0.9	0.065	0.904
ARIH2	SKP2	9606.ENSP00000348769	9606.ENSP00000274255	0	0	0	0	0.062	0	0.9	0.101	0.908
ARIH2	ASB6	9606.ENSP00000348769	9606.ENSP00000277458	0	0	0	0	0	0.058	0.9	0.136	0.911
ARIH2	ASB17	9606.ENSP00000348769	9606.ENSP00000284142	0	0	0	0	0	0	0.9	0	0.9
ARIH2	SH3RF1	9606.ENSP00000348769	9606.ENSP00000284637	0	0	0	0	0.061	0	0.9	0.061	0.904
ARIH2	KLHL41	9606.ENSP00000348769	9606.ENSP00000284669	0	0	0	0	0.061	0	0.9	0.048	0.902
ARIH2	RNF126	9606.ENSP00000348769	9606.ENSP00000292363	0	0	0	0	0.074	0	0.9	0.054	0.904
ARIH2	FBXO17	9606.ENSP00000348769	9606.ENSP00000292852	0	0	0	0	0	0	0.9	0.043	0.9
ARIH2	FBXO27	9606.ENSP00000348769	9606.ENSP00000292853	0	0	0	0	0	0	0.9	0.043	0.9
ARIH2	TRIM9	9606.ENSP00000348769	9606.ENSP00000298355	0	0	0	0	0.063	0	0.9	0.059	0.904
ARIH2	UNKL	9606.ENSP00000348769	9606.ENSP00000301712	0	0	0	0	0.061	0	0.9	0	0.902
ARIH2	FBXO22	9606.ENSP00000348769	9606.ENSP00000307833	0	0	0	0	0	0	0.9	0	0.9
ARIH2	UBE3C	9606.ENSP00000348769	9606.ENSP00000309198	0	0	0	0	0.062	0	0.9	0.128	0.911
ARIH2	FBXW5	9606.ENSP00000348769	9606.ENSP00000313034	0	0	0	0	0	0	0.9	0	0.9
ARIH2	KLHL11	9606.ENSP00000348769	9606.ENSP00000314608	0	0	0	0	0	0	0.9	0	0.9
ARIH2	RBBP6	9606.ENSP00000348769	9606.ENSP00000317872	0	0	0	0	0	0	0.9	0.13	0.909
ARIH2	TRIM41	9606.ENSP00000348769	9606.ENSP00000320869	0	0	0	0	0.061	0	0.9	0	0.902
ARIH2	SIAH2	9606.ENSP00000348769	9606.ENSP00000322457	0	0	0	0	0.059	0	0.9	0.207	0.918
ARIH2	LRSAM1	9606.ENSP00000348769	9606.ENSP00000322937	0	0	0	0	0	0	0.9	0	0.9
ARIH2	RLIM	9606.ENSP00000348769	9606.ENSP00000328059	0	0	0	0	0.061	0	0.9	0.154	0.913
ARIH2	TRAIP	9606.ENSP00000348769	9606.ENSP00000328203	0	0	0	0	0.061	0	0.9	0.167	0.914
ARIH2	RNF123	9606.ENSP00000348769	9606.ENSP00000328287	0	0	0	0	0.061	0	0.9	0.06	0.904
ARIH2	ASB7	9606.ENSP00000348769	9606.ENSP00000328327	0	0	0	0	0	0.058	0.9	0.458	0.944
ARIH2	SOCS1	9606.ENSP00000348769	9606.ENSP00000329418	0	0	0	0	0	0	0.9	0	0.9
ARIH2	MEX3B	9606.ENSP00000348769	9606.ENSP00000329918	0	0	0	0	0.063	0	0	0.386	0.4
ARIH2	KLHL22	9606.ENSP00000348769	9606.ENSP00000331682	0	0	0	0	0.061	0	0.9	0.048	0.902
ARIH2	ZNRF1	9606.ENSP00000348769	9606.ENSP00000335091	0	0	0	0	0	0	0.9	0.355	0.932
ARIH2	KLHL25	9606.ENSP00000348769	9606.ENSP00000336800	0	0	0	0	0.061	0	0.9	0.048	0.902
ARIH2	HUWE1	9606.ENSP00000348769	9606.ENSP00000340648	0	0	0	0	0.072	0	0.9	0.237	0.923
ARIH2	RNF41	9606.ENSP00000348769	9606.ENSP00000342755	0	0	0	0	0	0.057	0.9	0.139	0.911
ARIH2	FBXL14	9606.ENSP00000348769	9606.ENSP00000344855	0	0	0	0	0.05	0	0.9	0	0.9
ARIH2	RNF220	9606.ENSP00000348769	9606.ENSP00000347548	0	0	0	0	0.077	0	0.9	0	0.903
ARIH2	RBCK1	9606.ENSP00000348769	9606.ENSP00000348632	0	0	0	0	0	0.157	0.9	0.328	0.938
ARIH2	RNF216	9606.ENSP00000348769	9606.ENSP00000374552	0	0	0	0	0	0	0	0.587	0.587
ARIH2	RING1	9606.ENSP00000348769	9606.ENSP00000363787	0	0	0	0	0	0	0	0.633	0.633
ARIH2	MYLIP	9606.ENSP00000348769	9606.ENSP00000349298	0	0	0	0	0	0	0.9	0	0.9
ARIH2	FBXO10	9606.ENSP00000348769	9606.ENSP00000403802	0	0	0	0	0	0	0.9	0	0.9
ARIH2	FBXL4	9606.ENSP00000348769	9606.ENSP00000358247	0	0	0	0	0.05	0	0.9	0	0.9
ARIH2	FBXW4	9606.ENSP00000348769	9606.ENSP00000359149	0	0	0	0	0	0	0.9	0	0.9
ARIH2	FBXO6	9606.ENSP00000348769	9606.ENSP00000365944	0	0	0	0	0	0	0.9	0.043	0.9
ARIH2	FBXL7	9606.ENSP00000348769	9606.ENSP00000423630	0	0	0	0	0.05	0	0.9	0	0.9
ARIH2	LONRF1	9606.ENSP00000348769	9606.ENSP00000381298	0	0	0	0	0	0	0.9	0.044	0.9
ARIH2	FBXO11	9606.ENSP00000348769	9606.ENSP00000384823	0	0	0	0	0	0	0.9	0	0.9
ARIH2	FBXL18	9606.ENSP00000348769	9606.ENSP00000371805	0	0	0	0	0.061	0	0.9	0.041	0.902
ARIH2	WWP1	9606.ENSP00000348769	9606.ENSP00000427793	0	0	0	0	0	0	0.9	0.065	0.902
ARIH2	FBXW2	9606.ENSP00000348769	9606.ENSP00000476369	0	0	0	0	0.063	0	0.9	0	0.902
ARIH2	KLHL5	9606.ENSP00000348769	9606.ENSP00000423897	0	0	0	0	0.061	0	0.9	0.048	0.902
ARIH2	ASB15	9606.ENSP00000348769	9606.ENSP00000397655	0	0	0	0	0	0.058	0.9	0.05	0.902
ARIH2	GAN	9606.ENSP00000348769	9606.ENSP00000476795	0	0	0	0	0.061	0	0.9	0.048	0.902
ARIH2	HERC3	9606.ENSP00000348769	9606.ENSP00000385684	0	0	0	0	0.055	0	0.9	0.05	0.902
ARIH2	ASB14	9606.ENSP00000348769	9606.ENSP00000419199	0	0	0	0	0	0.058	0.9	0.05	0.902
ARIH2	CCNF	9606.ENSP00000348769	9606.ENSP00000380256	0	0	0	0	0.062	0	0.9	0	0.902
ARIH2	PJA1	9606.ENSP00000348769	9606.ENSP00000355014	0	0	0	0	0.061	0	0.9	0.05	0.903
ARIH2	SPSB2	9606.ENSP00000348769	9606.ENSP00000428338	0	0	0	0	0	0	0.9	0.112	0.907
ARIH2	RNF111	9606.ENSP00000348769	9606.ENSP00000453872	0	0	0	0	0.062	0	0.9	0.119	0.91
ARIH2	NEDD4L	9606.ENSP00000348769	9606.ENSP00000383199	0	0	0	0	0	0	0.9	0.146	0.91
ARIH2	FBXO32	9606.ENSP00000348769	9606.ENSP00000428205	0	0	0	0	0.061	0	0.9	0.152	0.913
ARIH2	RNF213	9606.ENSP00000348769	9606.ENSP00000464087	0	0	0	0	0	0	0.9	0.167	0.913
ARIH2	RNF217	9606.ENSP00000348769	9606.ENSP00000428698	0	0	0	0.559	0	0.157	0.9	0.1	0.914
ARIH2	RNF4	9606.ENSP00000348769	9606.ENSP00000426503	0	0	0	0	0.061	0	0.9	0.212	0.919
ARIH2	RNF19B	9606.ENSP00000348769	9606.ENSP00000362555	0	0	0	0.575	0.061	0.157	0.9	0.26	0.922
ARIH2	RNF14	9606.ENSP00000348769	9606.ENSP00000378028	0	0	0	0.595	0.053	0	0.9	0.607	0.924
ARIH2	TRIP12	9606.ENSP00000348769	9606.ENSP00000373696	0	0	0	0	0	0	0.9	0.301	0.927
ARIH2	RNF19A	9606.ENSP00000348769	9606.ENSP00000428968	0	0	0	0.575	0.062	0.157	0.9	0.435	0.929
ASB14	KLHL20	9606.ENSP00000419199	9606.ENSP00000209884	0	0	0	0	0.061	0	0.9	0	0.902
ASB14	RBX1	9606.ENSP00000419199	9606.ENSP00000216225	0	0	0	0	0.05	0.081	0.9	0.047	0.905
ASB14	STUB1	9606.ENSP00000419199	9606.ENSP00000219548	0	0	0	0	0	0.077	0.9	0	0.903
ASB14	FBXL15	9606.ENSP00000419199	9606.ENSP00000224862	0	0	0	0	0.064	0	0.9	0.062	0.904
ASB14	UBE3A	9606.ENSP00000419199	9606.ENSP00000232165	0	0	0	0	0.064	0.08	0.9	0	0.906
ASB14	RNF114	9606.ENSP00000419199	9606.ENSP00000244061	0	0	0	0	0	0	0.9	0	0.9
ASB14	FBXO9	9606.ENSP00000419199	9606.ENSP00000244426	0	0	0	0	0.063	0	0.9	0.052	0.903
ASB14	TRIM21	9606.ENSP00000419199	9606.ENSP00000254436	0	0	0	0	0.063	0.079	0.9	0	0.906
ASB14	MKRN1	9606.ENSP00000419199	9606.ENSP00000255977	0	0	0	0	0	0.05	0.9	0	0.9
ASB14	FBXL8	9606.ENSP00000419199	9606.ENSP00000258200	0	0	0	0	0	0	0.9	0	0.9
ASB14	RNF144B	9606.ENSP00000419199	9606.ENSP00000259939	0	0	0	0	0.061	0.05	0.9	0	0.903
ASB14	HERC2	9606.ENSP00000419199	9606.ENSP00000261609	0	0	0	0	0.049	0.185	0.9	0.05	0.916
ASB14	MGRN1	9606.ENSP00000419199	9606.ENSP00000262370	0	0	0	0	0.049	0	0.9	0	0.9
ASB14	WSB1	9606.ENSP00000419199	9606.ENSP00000262394	0	0	0	0	0	0.076	0.9	0.044	0.903
ASB14	LNX1	9606.ENSP00000419199	9606.ENSP00000263925	0	0	0	0	0	0.18	0.9	0.055	0.915
ASB14	CBLB	9606.ENSP00000419199	9606.ENSP00000264122	0	0	0	0	0	0	0.9	0	0.9
ASB14	FBXW11	9606.ENSP00000419199	9606.ENSP00000265094	0	0	0	0	0	0.085	0.9	0	0.904
ASB14	SKP2	9606.ENSP00000419199	9606.ENSP00000274255	0	0	0	0	0	0	0.9	0	0.9
ASB14	ASB6	9606.ENSP00000419199	9606.ENSP00000277458	0	0	0	0	0	0	0.9	0.406	0.938
ASB14	ASB17	9606.ENSP00000419199	9606.ENSP00000284142	0	0	0	0	0	0	0.9	0	0.9
ASB14	SH3RF1	9606.ENSP00000419199	9606.ENSP00000284637	0	0	0	0	0.057	0.079	0.9	0	0.905
ASB14	KLHL41	9606.ENSP00000419199	9606.ENSP00000284669	0	0	0	0	0.139	0	0.9	0.232	0.928
ASB14	RNF126	9606.ENSP00000419199	9606.ENSP00000292363	0	0	0	0	0	0	0.9	0.048	0.9
ASB14	FBXO17	9606.ENSP00000419199	9606.ENSP00000292852	0	0	0	0	0	0	0.9	0	0.9
ASB14	FBXO27	9606.ENSP00000419199	9606.ENSP00000292853	0	0	0	0	0	0	0.9	0	0.9
ASB14	TRIM9	9606.ENSP00000419199	9606.ENSP00000298355	0	0	0	0	0.062	0	0.9	0	0.902
ASB14	UNKL	9606.ENSP00000419199	9606.ENSP00000301712	0	0	0	0	0.062	0	0.9	0.048	0.902
ASB14	FBXO22	9606.ENSP00000419199	9606.ENSP00000307833	0	0	0	0	0	0	0.9	0	0.9
ASB14	UBE3C	9606.ENSP00000419199	9606.ENSP00000309198	0	0	0	0	0.051	0.08	0.9	0.05	0.905
ASB14	FBXW5	9606.ENSP00000419199	9606.ENSP00000313034	0	0	0	0	0	0	0.9	0	0.9
ASB14	KLHL11	9606.ENSP00000419199	9606.ENSP00000314608	0	0	0	0	0	0	0.9	0	0.9
ASB14	RBBP6	9606.ENSP00000419199	9606.ENSP00000317872	0	0	0	0	0.061	0	0.9	0	0.902
ASB14	TRIM41	9606.ENSP00000419199	9606.ENSP00000320869	0	0	0	0	0.057	0.079	0.9	0	0.905
ASB14	SIAH2	9606.ENSP00000419199	9606.ENSP00000322457	0	0	0	0	0.049	0.058	0.9	0	0.902
ASB14	LRSAM1	9606.ENSP00000419199	9606.ENSP00000322937	0	0	0	0	0	0.07	0.9	0.041	0.903
ASB14	RLIM	9606.ENSP00000419199	9606.ENSP00000328059	0	0	0	0	0	0	0.9	0.048	0.9
ASB14	TRAIP	9606.ENSP00000419199	9606.ENSP00000328203	0	0	0	0	0	0	0.9	0	0.9
ASB14	RNF123	9606.ENSP00000419199	9606.ENSP00000328287	0	0	0	0	0.062	0.05	0.9	0.058	0.904
ASB14	ASB7	9606.ENSP00000419199	9606.ENSP00000328327	0	0	0.396	0.613	0	0	0.9	0.392	0.926
ASB14	SOCS1	9606.ENSP00000419199	9606.ENSP00000329418	0	0	0	0	0	0	0.9	0	0.9
ASB14	KLHL22	9606.ENSP00000419199	9606.ENSP00000331682	0	0	0	0	0	0	0.9	0	0.9
ASB14	ZNRF1	9606.ENSP00000419199	9606.ENSP00000335091	0	0	0	0	0.062	0	0.9	0	0.902
ASB14	KLHL25	9606.ENSP00000419199	9606.ENSP00000336800	0	0	0	0	0	0	0.9	0	0.9
ASB14	HUWE1	9606.ENSP00000419199	9606.ENSP00000340648	0	0	0	0	0.051	0.08	0.9	0	0.905
ASB14	RNF41	9606.ENSP00000419199	9606.ENSP00000342755	0	0	0	0	0	0.099	0.9	0.044	0.906
ASB14	FBXL14	9606.ENSP00000419199	9606.ENSP00000344855	0	0	0	0	0.064	0	0.9	0	0.902
ASB14	RNF220	9606.ENSP00000419199	9606.ENSP00000347548	0	0	0	0	0	0	0.9	0	0.9
ASB14	RBCK1	9606.ENSP00000419199	9606.ENSP00000348632	0	0	0	0	0	0.05	0.9	0	0.9
ASB14	MYLIP	9606.ENSP00000419199	9606.ENSP00000349298	0	0	0	0	0	0.09	0.9	0	0.905
ASB14	PJA1	9606.ENSP00000419199	9606.ENSP00000355014	0	0	0	0	0	0	0.9	0.048	0.9
ASB14	TULP4	9606.ENSP00000419199	9606.ENSP00000356064	0	0	0	0	0	0	0.9	0.042	0.9
ASB14	FBXL4	9606.ENSP00000419199	9606.ENSP00000358247	0	0	0	0	0.064	0	0.9	0	0.902
ASB14	FBXW4	9606.ENSP00000419199	9606.ENSP00000359149	0	0	0	0	0	0	0.9	0	0.9
ASB14	KLHL31	9606.ENSP00000419199	9606.ENSP00000359942	0	0	0	0	0.096	0	0	0.384	0.419
ASB14	NEURL2	9606.ENSP00000419199	9606.ENSP00000361596	0	0	0	0	0	0.064	0.9	0.064	0.904
ASB14	RNF19B	9606.ENSP00000419199	9606.ENSP00000362555	0	0	0	0	0	0.05	0.9	0	0.9
ASB14	FBXO6	9606.ENSP00000419199	9606.ENSP00000365944	0	0	0	0	0.061	0	0.9	0	0.902
ASB14	FBXL18	9606.ENSP00000419199	9606.ENSP00000371805	0	0	0	0	0	0	0.9	0	0.9
ASB14	TRIP12	9606.ENSP00000419199	9606.ENSP00000373696	0	0	0	0	0.062	0.08	0.9	0	0.906
ASB14	RNF14	9606.ENSP00000419199	9606.ENSP00000378028	0	0	0	0	0	0	0.9	0	0.9
ASB14	CCNF	9606.ENSP00000419199	9606.ENSP00000380256	0	0	0	0	0.05	0.128	0.9	0.049	0.91
ASB14	SOCS6	9606.ENSP00000419199	9606.ENSP00000381034	0	0	0	0	0.061	0	0.9	0	0.902
ASB14	LONRF1	9606.ENSP00000419199	9606.ENSP00000381298	0	0	0	0	0.062	0	0.9	0	0.902
ASB14	NEDD4L	9606.ENSP00000419199	9606.ENSP00000383199	0	0	0	0	0.051	0.084	0.9	0.044	0.905
ASB14	FBXO11	9606.ENSP00000419199	9606.ENSP00000384823	0	0	0	0	0	0	0.9	0	0.9
ASB14	HERC3	9606.ENSP00000419199	9606.ENSP00000385684	0	0	0	0	0.064	0.08	0.9	0	0.906
ASB14	ASB15	9606.ENSP00000419199	9606.ENSP00000397655	0	0	0.402	0.938	0.127	0	0.9	0.453	0.913
ASB14	FBXO10	9606.ENSP00000419199	9606.ENSP00000403802	0	0	0	0	0	0	0.9	0	0.9
ASB14	WSB2	9606.ENSP00000419199	9606.ENSP00000409131	0	0	0	0	0	0.076	0.9	0.044	0.903
ASB14	RNF4	9606.ENSP00000419199	9606.ENSP00000426503	0	0	0	0	0	0	0.9	0	0.9
ASB14	RNF111	9606.ENSP00000419199	9606.ENSP00000453872	0	0	0	0	0	0	0.9	0.048	0.9
ASB14	RNF213	9606.ENSP00000419199	9606.ENSP00000464087	0	0	0	0	0	0	0.9	0	0.9
ASB14	GAN	9606.ENSP00000419199	9606.ENSP00000476795	0	0	0	0	0	0	0.9	0	0.9
ASB14	SPSB2	9606.ENSP00000419199	9606.ENSP00000428338	0	0	0	0	0	0	0.9	0	0.9
ASB14	KLHL5	9606.ENSP00000419199	9606.ENSP00000423897	0	0	0	0	0	0	0.9	0	0.9
ASB14	RNF19A	9606.ENSP00000419199	9606.ENSP00000428968	0	0	0	0	0	0.05	0.9	0	0.9
ASB14	RNF217	9606.ENSP00000419199	9606.ENSP00000428698	0	0	0	0	0	0.05	0.9	0	0.9
ASB14	FBXL7	9606.ENSP00000419199	9606.ENSP00000423630	0	0	0	0	0.064	0	0.9	0	0.902
ASB14	FBXO32	9606.ENSP00000419199	9606.ENSP00000428205	0	0	0	0	0.062	0.085	0.9	0	0.906
ASB14	FBXW2	9606.ENSP00000419199	9606.ENSP00000476369	0	0	0	0	0	0.129	0.9	0	0.909
ASB14	WWP1	9606.ENSP00000419199	9606.ENSP00000427793	0	0	0	0	0.051	0.084	0.9	0.1	0.911
ASB15	KLHL20	9606.ENSP00000397655	9606.ENSP00000209884	0	0	0	0	0	0	0.9	0	0.9
ASB15	RBX1	9606.ENSP00000397655	9606.ENSP00000216225	0	0	0	0	0	0.081	0.9	0.043	0.904
ASB15	STUB1	9606.ENSP00000397655	9606.ENSP00000219548	0	0	0	0	0	0.077	0.9	0	0.903
ASB15	FBXL15	9606.ENSP00000397655	9606.ENSP00000224862	0	0	0	0	0.064	0	0.9	0	0.902
ASB15	UBE3A	9606.ENSP00000397655	9606.ENSP00000232165	0	0	0	0	0.064	0.08	0.9	0	0.906
ASB15	RNF114	9606.ENSP00000397655	9606.ENSP00000244061	0	0	0	0	0	0	0.9	0	0.9
ASB15	FBXO9	9606.ENSP00000397655	9606.ENSP00000244426	0	0	0	0	0.063	0	0.9	0.052	0.903
ASB15	TRIM21	9606.ENSP00000397655	9606.ENSP00000254436	0	0	0	0	0.063	0.079	0.9	0	0.906
ASB15	MKRN1	9606.ENSP00000397655	9606.ENSP00000255977	0	0	0	0	0	0.05	0.9	0	0.9
ASB15	FBXL8	9606.ENSP00000397655	9606.ENSP00000258200	0	0	0	0	0	0	0.9	0	0.9
ASB15	RNF144B	9606.ENSP00000397655	9606.ENSP00000259939	0	0	0	0	0	0.05	0.9	0	0.9
ASB15	HERC2	9606.ENSP00000397655	9606.ENSP00000261609	0	0	0	0	0.049	0.185	0.9	0.05	0.916
ASB15	MGRN1	9606.ENSP00000397655	9606.ENSP00000262370	0	0	0	0	0.049	0	0.9	0	0.9
ASB15	WSB1	9606.ENSP00000397655	9606.ENSP00000262394	0	0	0	0	0	0.076	0.9	0.044	0.903
ASB15	LNX1	9606.ENSP00000397655	9606.ENSP00000263925	0	0	0	0	0	0.18	0.9	0.055	0.915
ASB15	CBLB	9606.ENSP00000397655	9606.ENSP00000264122	0	0	0	0	0	0	0.9	0	0.9
ASB15	FBXW11	9606.ENSP00000397655	9606.ENSP00000265094	0	0	0	0	0	0.085	0.9	0	0.904
ASB15	SKP2	9606.ENSP00000397655	9606.ENSP00000274255	0	0	0	0	0	0	0.9	0	0.9
ASB15	ASB6	9606.ENSP00000397655	9606.ENSP00000277458	0	0	0	0	0	0	0.9	0.62	0.96
ASB15	ASB17	9606.ENSP00000397655	9606.ENSP00000284142	0	0	0	0	0	0	0.9	0	0.9
ASB15	SH3RF1	9606.ENSP00000397655	9606.ENSP00000284637	0	0	0	0	0.057	0.079	0.9	0	0.905
ASB15	KLHL41	9606.ENSP00000397655	9606.ENSP00000284669	0	0	0	0	0.21	0	0.9	0	0.917
ASB15	RNF126	9606.ENSP00000397655	9606.ENSP00000292363	0	0	0	0	0	0	0.9	0.048	0.9
ASB15	FBXO17	9606.ENSP00000397655	9606.ENSP00000292852	0	0	0	0	0	0	0.9	0	0.9
ASB15	FBXO27	9606.ENSP00000397655	9606.ENSP00000292853	0	0	0	0	0	0	0.9	0	0.9
ASB15	TRIM9	9606.ENSP00000397655	9606.ENSP00000298355	0	0	0	0	0.062	0	0.9	0	0.902
ASB15	UNKL	9606.ENSP00000397655	9606.ENSP00000301712	0	0	0	0	0.062	0	0.9	0.048	0.902
ASB15	FBXO22	9606.ENSP00000397655	9606.ENSP00000307833	0	0	0	0	0	0	0.9	0	0.9
ASB15	UBE3C	9606.ENSP00000397655	9606.ENSP00000309198	0	0	0	0	0.051	0.08	0.9	0.05	0.905
ASB15	FBXW5	9606.ENSP00000397655	9606.ENSP00000313034	0	0	0	0	0	0	0.9	0	0.9
ASB15	KLHL11	9606.ENSP00000397655	9606.ENSP00000314608	0	0	0	0	0	0	0.9	0	0.9
ASB15	RBBP6	9606.ENSP00000397655	9606.ENSP00000317872	0	0	0	0	0.061	0	0.9	0	0.902
ASB15	TRIM41	9606.ENSP00000397655	9606.ENSP00000320869	0	0	0	0	0.057	0.079	0.9	0	0.905
ASB15	SIAH2	9606.ENSP00000397655	9606.ENSP00000322457	0	0	0	0	0	0.058	0.9	0.062	0.903
ASB15	LRSAM1	9606.ENSP00000397655	9606.ENSP00000322937	0	0	0	0	0	0.07	0.9	0	0.903
ASB15	RLIM	9606.ENSP00000397655	9606.ENSP00000328059	0	0	0	0	0	0	0.9	0.048	0.9
ASB15	TRAIP	9606.ENSP00000397655	9606.ENSP00000328203	0	0	0	0	0	0	0.9	0	0.9
ASB15	RNF123	9606.ENSP00000397655	9606.ENSP00000328287	0	0	0	0	0.062	0.05	0.9	0.058	0.904
ASB15	ASB7	9606.ENSP00000397655	9606.ENSP00000328327	0	0	0.423	0.644	0	0	0.9	0.203	0.919
ASB15	SOCS1	9606.ENSP00000397655	9606.ENSP00000329418	0	0	0	0	0	0	0.9	0	0.9
ASB15	KLHL22	9606.ENSP00000397655	9606.ENSP00000331682	0	0	0	0	0	0	0.9	0	0.9
ASB15	ZNRF1	9606.ENSP00000397655	9606.ENSP00000335091	0	0	0	0	0.062	0	0.9	0	0.902
ASB15	KLHL25	9606.ENSP00000397655	9606.ENSP00000336800	0	0	0	0	0	0	0.9	0	0.9
ASB15	HUWE1	9606.ENSP00000397655	9606.ENSP00000340648	0	0	0	0	0.051	0.08	0.9	0	0.905
ASB15	RNF41	9606.ENSP00000397655	9606.ENSP00000342755	0	0	0	0	0	0.099	0.9	0.044	0.906
ASB15	FBXL14	9606.ENSP00000397655	9606.ENSP00000344855	0	0	0	0	0.064	0	0.9	0	0.902
ASB15	RNF220	9606.ENSP00000397655	9606.ENSP00000347548	0	0	0	0	0	0	0.9	0	0.9
ASB15	RBCK1	9606.ENSP00000397655	9606.ENSP00000348632	0	0	0	0	0	0.05	0.9	0	0.9
ASB15	MYLIP	9606.ENSP00000397655	9606.ENSP00000349298	0	0	0	0	0	0.09	0.9	0	0.905
ASB15	PJA1	9606.ENSP00000397655	9606.ENSP00000355014	0	0	0	0	0	0	0.9	0.048	0.9
ASB15	TULP4	9606.ENSP00000397655	9606.ENSP00000356064	0	0	0	0	0	0	0.9	0.042	0.9
ASB15	FBXL4	9606.ENSP00000397655	9606.ENSP00000358247	0	0	0	0	0.064	0	0.9	0	0.902
ASB15	FBXW4	9606.ENSP00000397655	9606.ENSP00000359149	0	0	0	0	0	0	0.9	0	0.9
ASB15	KLHL31	9606.ENSP00000397655	9606.ENSP00000359942	0	0	0	0	0.512	0	0	0	0.512
ASB15	NEURL2	9606.ENSP00000397655	9606.ENSP00000361596	0	0	0	0	0.055	0.064	0.9	0.064	0.906
ASB15	RNF19B	9606.ENSP00000397655	9606.ENSP00000362555	0	0	0	0	0	0.05	0.9	0	0.9
ASB15	FBXO6	9606.ENSP00000397655	9606.ENSP00000365944	0	0	0	0	0	0	0.9	0	0.9
ASB15	FBXL18	9606.ENSP00000397655	9606.ENSP00000371805	0	0	0	0	0	0	0.9	0	0.9
ASB15	TRIP12	9606.ENSP00000397655	9606.ENSP00000373696	0	0	0	0	0.062	0.08	0.9	0	0.906
ASB15	RNF14	9606.ENSP00000397655	9606.ENSP00000378028	0	0	0	0	0	0	0.9	0	0.9
ASB15	CCNF	9606.ENSP00000397655	9606.ENSP00000380256	0	0	0	0	0.05	0.128	0.9	0.049	0.91
ASB15	SOCS6	9606.ENSP00000397655	9606.ENSP00000381034	0	0	0	0	0	0	0.9	0	0.9
ASB15	LONRF1	9606.ENSP00000397655	9606.ENSP00000381298	0	0	0	0	0.062	0	0.9	0	0.902
ASB15	NEDD4L	9606.ENSP00000397655	9606.ENSP00000383199	0	0	0	0	0.051	0.084	0.9	0.044	0.905
ASB15	FBXO11	9606.ENSP00000397655	9606.ENSP00000384823	0	0	0	0	0	0	0.9	0	0.9
ASB15	HERC3	9606.ENSP00000397655	9606.ENSP00000385684	0	0	0	0	0.064	0.08	0.9	0	0.906
ASB15	RNF4	9606.ENSP00000397655	9606.ENSP00000426503	0	0	0	0	0	0	0.9	0	0.9
ASB15	FBXO10	9606.ENSP00000397655	9606.ENSP00000403802	0	0	0	0	0	0	0.9	0	0.9
ASB15	RNF111	9606.ENSP00000397655	9606.ENSP00000453872	0	0	0	0	0	0	0.9	0.048	0.9
ASB15	RNF213	9606.ENSP00000397655	9606.ENSP00000464087	0	0	0	0	0	0	0.9	0	0.9
ASB15	GAN	9606.ENSP00000397655	9606.ENSP00000476795	0	0	0	0	0	0	0.9	0	0.9
ASB15	SPSB2	9606.ENSP00000397655	9606.ENSP00000428338	0	0	0	0	0	0	0.9	0	0.9
ASB15	KLHL5	9606.ENSP00000397655	9606.ENSP00000423897	0	0	0	0	0	0	0.9	0	0.9
ASB15	RNF19A	9606.ENSP00000397655	9606.ENSP00000428968	0	0	0	0	0	0.05	0.9	0	0.9
ASB15	RNF217	9606.ENSP00000397655	9606.ENSP00000428698	0	0	0	0	0	0.05	0.9	0	0.9
ASB15	FBXL7	9606.ENSP00000397655	9606.ENSP00000423630	0	0	0	0	0.064	0	0.9	0	0.902
ASB15	WSB2	9606.ENSP00000397655	9606.ENSP00000409131	0	0	0	0	0	0.076	0.9	0.044	0.903
ASB15	FBXO32	9606.ENSP00000397655	9606.ENSP00000428205	0	0	0	0	0	0.085	0.9	0	0.904
ASB15	FBXW2	9606.ENSP00000397655	9606.ENSP00000476369	0	0	0	0	0	0.129	0.9	0	0.909
ASB15	WWP1	9606.ENSP00000397655	9606.ENSP00000427793	0	0	0	0	0.061	0.084	0.9	0.117	0.913
ASB17	KLHL20	9606.ENSP00000284142	9606.ENSP00000209884	0	0	0	0	0	0	0.9	0	0.9
ASB17	RBX1	9606.ENSP00000284142	9606.ENSP00000216225	0	0	0	0	0	0	0.9	0	0.9
ASB17	STUB1	9606.ENSP00000284142	9606.ENSP00000219548	0	0	0	0	0	0	0.9	0.048	0.9
ASB17	FBXL15	9606.ENSP00000284142	9606.ENSP00000224862	0	0	0	0	0	0	0.9	0	0.9
ASB17	UBE3A	9606.ENSP00000284142	9606.ENSP00000232165	0	0	0	0	0	0	0.9	0	0.9
ASB17	RNF114	9606.ENSP00000284142	9606.ENSP00000244061	0	0	0	0	0	0	0.9	0	0.9
ASB17	FBXO9	9606.ENSP00000284142	9606.ENSP00000244426	0	0	0	0	0	0	0.9	0	0.9
ASB17	TRIM21	9606.ENSP00000284142	9606.ENSP00000254436	0	0	0	0	0	0	0.9	0	0.9
ASB17	MKRN1	9606.ENSP00000284142	9606.ENSP00000255977	0	0	0	0	0	0	0.9	0	0.9
ASB17	FBXL8	9606.ENSP00000284142	9606.ENSP00000258200	0	0	0	0	0	0	0.9	0	0.9
ASB17	RNF144B	9606.ENSP00000284142	9606.ENSP00000259939	0	0	0	0	0	0	0.9	0	0.9
ASB17	HERC2	9606.ENSP00000284142	9606.ENSP00000261609	0	0	0	0	0	0	0.9	0	0.9
ASB17	MGRN1	9606.ENSP00000284142	9606.ENSP00000262370	0	0	0	0	0	0	0.9	0	0.9
ASB17	WSB1	9606.ENSP00000284142	9606.ENSP00000262394	0	0	0	0	0	0	0.9	0	0.9
ASB17	LNX1	9606.ENSP00000284142	9606.ENSP00000263925	0	0	0	0	0	0	0.9	0	0.9
ASB17	CBLB	9606.ENSP00000284142	9606.ENSP00000264122	0	0	0	0	0	0	0.9	0	0.9
ASB17	FBXW11	9606.ENSP00000284142	9606.ENSP00000265094	0	0	0	0	0.061	0	0.9	0	0.902
ASB17	SKP2	9606.ENSP00000284142	9606.ENSP00000274255	0	0	0	0	0	0	0.9	0	0.9
ASB17	ASB6	9606.ENSP00000284142	9606.ENSP00000277458	0	0	0	0	0	0	0.9	0	0.9
ASB17	FBXL7	9606.ENSP00000284142	9606.ENSP00000423630	0	0	0	0	0	0	0.9	0	0.9
ASB17	RNF220	9606.ENSP00000284142	9606.ENSP00000347548	0	0	0	0	0	0	0.9	0	0.9
ASB17	TRIM41	9606.ENSP00000284142	9606.ENSP00000320869	0	0	0	0	0	0	0.9	0	0.9
ASB17	FBXW5	9606.ENSP00000284142	9606.ENSP00000313034	0	0	0	0	0	0	0.9	0	0.9
ASB17	FBXL18	9606.ENSP00000284142	9606.ENSP00000371805	0	0	0	0	0	0	0.9	0	0.9
ASB17	RNF4	9606.ENSP00000284142	9606.ENSP00000426503	0	0	0	0	0	0	0.9	0	0.9
ASB17	HUWE1	9606.ENSP00000284142	9606.ENSP00000340648	0	0	0	0	0	0	0.9	0	0.9
ASB17	MYLIP	9606.ENSP00000284142	9606.ENSP00000349298	0	0	0	0	0	0	0.9	0	0.9
ASB17	RNF19B	9606.ENSP00000284142	9606.ENSP00000362555	0	0	0	0	0	0	0.9	0	0.9
ASB17	KLHL22	9606.ENSP00000284142	9606.ENSP00000331682	0	0	0	0	0	0	0.9	0	0.9
ASB17	RLIM	9606.ENSP00000284142	9606.ENSP00000328059	0	0	0	0	0	0	0.9	0	0.9
ASB17	RNF111	9606.ENSP00000284142	9606.ENSP00000453872	0	0	0	0	0	0	0.9	0	0.9
ASB17	FBXW4	9606.ENSP00000284142	9606.ENSP00000359149	0	0	0	0	0	0	0.9	0	0.9
ASB17	TRIM9	9606.ENSP00000284142	9606.ENSP00000298355	0	0	0	0	0	0	0.9	0	0.9
ASB17	WWP1	9606.ENSP00000284142	9606.ENSP00000427793	0	0	0	0	0	0	0.9	0	0.9
ASB17	FBXO32	9606.ENSP00000284142	9606.ENSP00000428205	0	0	0	0	0	0	0.9	0	0.9
ASB17	SH3RF1	9606.ENSP00000284142	9606.ENSP00000284637	0	0	0	0	0	0	0.9	0	0.9
ASB17	FBXO27	9606.ENSP00000284142	9606.ENSP00000292853	0	0	0	0	0	0	0.9	0	0.9
ASB17	TRIP12	9606.ENSP00000284142	9606.ENSP00000373696	0	0	0	0	0	0	0.9	0	0.9
ASB17	PJA1	9606.ENSP00000284142	9606.ENSP00000355014	0	0	0	0	0	0	0.9	0	0.9
ASB17	SPSB2	9606.ENSP00000284142	9606.ENSP00000428338	0	0	0	0	0	0	0.9	0	0.9
ASB17	RNF126	9606.ENSP00000284142	9606.ENSP00000292363	0	0	0	0	0	0	0.9	0	0.9
ASB17	FBXO10	9606.ENSP00000284142	9606.ENSP00000403802	0	0	0	0	0	0	0.9	0	0.9
ASB17	SOCS1	9606.ENSP00000284142	9606.ENSP00000329418	0	0	0	0	0.05	0	0.9	0	0.9
ASB17	UBE3C	9606.ENSP00000284142	9606.ENSP00000309198	0	0	0	0	0	0	0.9	0	0.9
ASB17	KLHL5	9606.ENSP00000284142	9606.ENSP00000423897	0	0	0	0	0	0	0.9	0	0.9
ASB17	ASB7	9606.ENSP00000284142	9606.ENSP00000328327	0	0	0	0	0	0	0.9	0	0.9
ASB17	TULP4	9606.ENSP00000284142	9606.ENSP00000356064	0	0	0	0	0	0	0.9	0	0.9
ASB17	FBXL4	9606.ENSP00000284142	9606.ENSP00000358247	0	0	0	0	0	0	0.9	0	0.9
ASB17	KLHL11	9606.ENSP00000284142	9606.ENSP00000314608	0	0	0	0	0	0	0.9	0	0.9
ASB17	NEDD4L	9606.ENSP00000284142	9606.ENSP00000383199	0	0	0	0	0	0	0.9	0	0.9
ASB17	LRSAM1	9606.ENSP00000284142	9606.ENSP00000322937	0	0	0	0	0	0	0.9	0	0.9
ASB17	GAN	9606.ENSP00000284142	9606.ENSP00000476795	0	0	0	0	0	0	0.9	0	0.9
ASB17	LONRF1	9606.ENSP00000284142	9606.ENSP00000381298	0	0	0	0	0	0	0.9	0	0.9
ASB17	FBXO6	9606.ENSP00000284142	9606.ENSP00000365944	0	0	0	0	0	0	0.9	0	0.9
ASB17	RNF41	9606.ENSP00000284142	9606.ENSP00000342755	0	0	0	0	0	0	0.9	0	0.9
ASB17	RNF123	9606.ENSP00000284142	9606.ENSP00000328287	0	0	0	0	0	0	0.9	0	0.9
ASB17	TRAIP	9606.ENSP00000284142	9606.ENSP00000328203	0	0	0	0	0	0	0.9	0	0.9
ASB17	RBCK1	9606.ENSP00000284142	9606.ENSP00000348632	0	0	0	0	0	0	0.9	0	0.9
ASB17	FBXO22	9606.ENSP00000284142	9606.ENSP00000307833	0	0	0	0	0	0	0.9	0	0.9
ASB17	SOCS6	9606.ENSP00000284142	9606.ENSP00000381034	0	0	0	0	0.05	0	0.9	0	0.9
ASB17	FBXO11	9606.ENSP00000284142	9606.ENSP00000384823	0	0	0	0	0	0	0.9	0	0.9
ASB17	RNF213	9606.ENSP00000284142	9606.ENSP00000464087	0	0	0	0	0	0	0.9	0	0.9
ASB17	RNF14	9606.ENSP00000284142	9606.ENSP00000378028	0	0	0	0	0	0	0.9	0	0.9
ASB17	KLHL25	9606.ENSP00000284142	9606.ENSP00000336800	0	0	0	0	0	0	0.9	0	0.9
ASB17	RNF217	9606.ENSP00000284142	9606.ENSP00000428698	0	0	0	0	0	0	0.9	0	0.9
ASB17	KLHL41	9606.ENSP00000284142	9606.ENSP00000284669	0	0	0	0	0	0	0.9	0	0.9
ASB17	UNKL	9606.ENSP00000284142	9606.ENSP00000301712	0	0	0	0	0	0	0.9	0	0.9
ASB17	RNF19A	9606.ENSP00000284142	9606.ENSP00000428968	0	0	0	0	0	0	0.9	0	0.9
ASB17	WSB2	9606.ENSP00000284142	9606.ENSP00000409131	0	0	0	0	0	0	0.9	0	0.9
ASB17	FBXO17	9606.ENSP00000284142	9606.ENSP00000292852	0	0	0	0	0	0	0.9	0	0.9
ASB17	CCNF	9606.ENSP00000284142	9606.ENSP00000380256	0	0	0	0	0	0	0.9	0	0.9
ASB17	ZNRF1	9606.ENSP00000284142	9606.ENSP00000335091	0	0	0	0	0	0	0.9	0	0.9
ASB17	FBXL14	9606.ENSP00000284142	9606.ENSP00000344855	0	0	0	0	0	0	0.9	0	0.9
ASB17	RBBP6	9606.ENSP00000284142	9606.ENSP00000317872	0	0	0	0	0	0	0.9	0	0.9
ASB17	HERC3	9606.ENSP00000284142	9606.ENSP00000385684	0	0	0	0	0	0	0.9	0	0.9
ASB17	SIAH2	9606.ENSP00000284142	9606.ENSP00000322457	0	0	0	0	0	0	0.9	0.059	0.901
ASB17	FBXW2	9606.ENSP00000284142	9606.ENSP00000476369	0	0	0	0	0.06	0	0.9	0	0.901
ASB17	NEURL2	9606.ENSP00000284142	9606.ENSP00000361596	0	0	0	0	0	0	0.9	0.266	0.923
ASB6	KLHL20	9606.ENSP00000277458	9606.ENSP00000209884	0	0	0	0	0	0	0.9	0	0.9
ASB6	RBX1	9606.ENSP00000277458	9606.ENSP00000216225	0	0	0	0	0	0.081	0.9	0.114	0.911
ASB6	STUB1	9606.ENSP00000277458	9606.ENSP00000219548	0	0	0	0	0.063	0.077	0.9	0	0.905
ASB6	FBXL15	9606.ENSP00000277458	9606.ENSP00000224862	0	0	0	0	0.064	0	0.9	0	0.902
ASB6	UBE3A	9606.ENSP00000277458	9606.ENSP00000232165	0	0	0	0	0.064	0.08	0.9	0.056	0.907
ASB6	RNF114	9606.ENSP00000277458	9606.ENSP00000244061	0	0	0	0	0	0	0.9	0	0.9
ASB6	FBXO9	9606.ENSP00000277458	9606.ENSP00000244426	0	0	0	0	0.063	0	0.9	0.052	0.903
ASB6	TRIM21	9606.ENSP00000277458	9606.ENSP00000254436	0	0	0	0	0.057	0.079	0.9	0	0.905
ASB6	MKRN1	9606.ENSP00000277458	9606.ENSP00000255977	0	0	0	0	0	0.05	0.9	0	0.9
ASB6	FBXL8	9606.ENSP00000277458	9606.ENSP00000258200	0	0	0	0	0	0	0.9	0	0.9
ASB6	RNF144B	9606.ENSP00000277458	9606.ENSP00000259939	0	0	0	0	0	0.05	0.9	0	0.9
ASB6	HERC2	9606.ENSP00000277458	9606.ENSP00000261609	0	0	0	0	0.049	0.185	0.9	0.05	0.916
ASB6	MGRN1	9606.ENSP00000277458	9606.ENSP00000262370	0	0	0	0	0.049	0	0.9	0	0.9
ASB6	WSB1	9606.ENSP00000277458	9606.ENSP00000262394	0	0	0	0	0	0.076	0.9	0.171	0.916
ASB6	LNX1	9606.ENSP00000277458	9606.ENSP00000263925	0	0	0	0	0	0.18	0.9	0.055	0.915
ASB6	CBLB	9606.ENSP00000277458	9606.ENSP00000264122	0	0	0	0	0	0	0.9	0	0.9
ASB6	FBXW11	9606.ENSP00000277458	9606.ENSP00000265094	0	0	0	0	0	0.085	0.9	0	0.904
ASB6	SKP2	9606.ENSP00000277458	9606.ENSP00000274255	0	0	0	0	0	0	0.9	0.057	0.901
ASB6	KLHL22	9606.ENSP00000277458	9606.ENSP00000331682	0	0	0	0	0	0	0.9	0	0.9
ASB6	FBXO10	9606.ENSP00000277458	9606.ENSP00000403802	0	0	0	0	0	0	0.9	0	0.9
ASB6	TRAIP	9606.ENSP00000277458	9606.ENSP00000328203	0	0	0	0	0	0	0.9	0	0.9
ASB6	FBXO22	9606.ENSP00000277458	9606.ENSP00000307833	0	0	0	0	0	0	0.9	0	0.9
ASB6	RNF220	9606.ENSP00000277458	9606.ENSP00000347548	0	0	0	0	0	0	0.9	0	0.9
ASB6	TULP4	9606.ENSP00000277458	9606.ENSP00000356064	0	0	0	0	0	0	0.9	0.042	0.9
ASB6	RNF213	9606.ENSP00000277458	9606.ENSP00000464087	0	0	0	0	0	0	0.9	0	0.9
ASB6	FBXW4	9606.ENSP00000277458	9606.ENSP00000359149	0	0	0	0	0	0	0.9	0	0.9
ASB6	GAN	9606.ENSP00000277458	9606.ENSP00000476795	0	0	0	0	0	0	0.9	0	0.9
ASB6	KLHL25	9606.ENSP00000277458	9606.ENSP00000336800	0	0	0	0	0	0	0.9	0	0.9
ASB6	FBXO27	9606.ENSP00000277458	9606.ENSP00000292853	0	0	0	0	0	0	0.9	0	0.9
ASB6	KLHL11	9606.ENSP00000277458	9606.ENSP00000314608	0	0	0	0	0	0	0.9	0	0.9
ASB6	FBXO11	9606.ENSP00000277458	9606.ENSP00000384823	0	0	0	0	0	0	0.9	0	0.9
ASB6	RNF14	9606.ENSP00000277458	9606.ENSP00000378028	0	0	0	0	0	0	0.9	0	0.9
ASB6	PJA1	9606.ENSP00000277458	9606.ENSP00000355014	0	0	0	0	0	0	0.9	0.048	0.9
ASB6	KLHL5	9606.ENSP00000277458	9606.ENSP00000423897	0	0	0	0	0	0	0.9	0	0.9
ASB6	RLIM	9606.ENSP00000277458	9606.ENSP00000328059	0	0	0	0	0	0	0.9	0.048	0.9
ASB6	RNF217	9606.ENSP00000277458	9606.ENSP00000428698	0	0	0	0	0	0.05	0.9	0	0.9
ASB6	RBCK1	9606.ENSP00000277458	9606.ENSP00000348632	0	0	0	0	0	0.05	0.9	0	0.9
ASB6	KLHL41	9606.ENSP00000277458	9606.ENSP00000284669	0	0	0	0	0	0	0.9	0	0.9
ASB6	FBXO17	9606.ENSP00000277458	9606.ENSP00000292852	0	0	0	0	0	0	0.9	0	0.9
ASB6	FBXO6	9606.ENSP00000277458	9606.ENSP00000365944	0	0	0	0	0.055	0	0.9	0	0.901
ASB6	RNF19B	9606.ENSP00000277458	9606.ENSP00000362555	0	0	0	0	0.049	0.05	0.9	0	0.901
ASB6	SIAH2	9606.ENSP00000277458	9606.ENSP00000322457	0	0	0	0	0	0.058	0.9	0	0.901
ASB6	RBBP6	9606.ENSP00000277458	9606.ENSP00000317872	0	0	0	0	0.061	0	0.9	0	0.902
ASB6	RNF111	9606.ENSP00000277458	9606.ENSP00000453872	0	0	0	0	0.062	0	0.9	0.048	0.902
ASB6	FBXL4	9606.ENSP00000277458	9606.ENSP00000358247	0	0	0	0	0.064	0	0.9	0	0.902
ASB6	UNKL	9606.ENSP00000277458	9606.ENSP00000301712	0	0	0	0	0.062	0	0.9	0.048	0.902
ASB6	FBXL18	9606.ENSP00000277458	9606.ENSP00000371805	0	0	0	0	0.061	0	0.9	0	0.902
ASB6	ZNRF1	9606.ENSP00000277458	9606.ENSP00000335091	0	0	0	0	0.062	0	0.9	0	0.902
ASB6	FBXL14	9606.ENSP00000277458	9606.ENSP00000344855	0	0	0	0	0.064	0	0.9	0	0.902
ASB6	FBXL7	9606.ENSP00000277458	9606.ENSP00000423630	0	0	0	0	0.064	0	0.9	0	0.902
ASB6	TRIM9	9606.ENSP00000277458	9606.ENSP00000298355	0	0	0	0	0.062	0	0.9	0	0.902
ASB6	LONRF1	9606.ENSP00000277458	9606.ENSP00000381298	0	0	0	0	0.062	0	0.9	0	0.902
ASB6	RNF19A	9606.ENSP00000277458	9606.ENSP00000428968	0	0	0	0	0.061	0.05	0.9	0	0.903
ASB6	FBXO32	9606.ENSP00000277458	9606.ENSP00000428205	0	0	0	0	0	0.085	0.9	0	0.904
ASB6	NEURL2	9606.ENSP00000277458	9606.ENSP00000361596	0	0	0	0	0	0.064	0.9	0.064	0.904
ASB6	HUWE1	9606.ENSP00000277458	9606.ENSP00000340648	0	0	0	0	0.055	0.08	0.9	0	0.905
ASB6	WWP1	9606.ENSP00000277458	9606.ENSP00000427793	0	0	0	0	0.051	0.084	0.9	0	0.905
ASB6	LRSAM1	9606.ENSP00000277458	9606.ENSP00000322937	0	0	0	0	0.061	0.07	0.9	0	0.905
ASB6	WSB2	9606.ENSP00000277458	9606.ENSP00000409131	0	0	0	0	0	0.076	0.9	0.064	0.905
ASB6	SH3RF1	9606.ENSP00000277458	9606.ENSP00000284637	0	0	0	0	0.057	0.079	0.9	0	0.905
ASB6	MYLIP	9606.ENSP00000277458	9606.ENSP00000349298	0	0	0	0	0	0.09	0.9	0	0.905
ASB6	TRIM41	9606.ENSP00000277458	9606.ENSP00000320869	0	0	0	0	0.057	0.079	0.9	0	0.905
ASB6	RNF126	9606.ENSP00000277458	9606.ENSP00000292363	0	0	0	0	0.083	0	0.9	0.048	0.905
ASB6	TRIP12	9606.ENSP00000277458	9606.ENSP00000373696	0	0	0	0	0.062	0.08	0.9	0	0.906
ASB6	NEDD4L	9606.ENSP00000277458	9606.ENSP00000383199	0	0	0	0	0.051	0.084	0.9	0.049	0.906
ASB6	HERC3	9606.ENSP00000277458	9606.ENSP00000385684	0	0	0	0	0.064	0.08	0.9	0	0.906
ASB6	UBE3C	9606.ENSP00000277458	9606.ENSP00000309198	0	0	0	0	0.061	0.08	0.9	0.05	0.906
ASB6	SOCS1	9606.ENSP00000277458	9606.ENSP00000329418	0	0	0	0	0	0	0.9	0.105	0.906
ASB6	FBXW2	9606.ENSP00000277458	9606.ENSP00000476369	0	0	0	0	0	0.129	0.9	0	0.909
ASB6	FBXW5	9606.ENSP00000277458	9606.ENSP00000313034	0	0	0	0	0.062	0	0.9	0.108	0.909
ASB6	RNF4	9606.ENSP00000277458	9606.ENSP00000426503	0	0	0	0	0	0	0.9	0.145	0.91
ASB6	CCNF	9606.ENSP00000277458	9606.ENSP00000380256	0	0	0	0	0.05	0.128	0.9	0.049	0.91
ASB6	SPSB2	9606.ENSP00000277458	9606.ENSP00000428338	0	0	0	0	0	0	0.9	0.153	0.911
ASB6	SOCS6	9606.ENSP00000277458	9606.ENSP00000381034	0	0	0	0	0	0	0.9	0.158	0.912
ASB6	RNF41	9606.ENSP00000277458	9606.ENSP00000342755	0	0	0	0	0	0.347	0.9	0.203	0.943
ASB6	ASB7	9606.ENSP00000277458	9606.ENSP00000328327	0	0	0	0	0	0	0.9	0.664	0.965
ASB6	RNF123	9606.ENSP00000277458	9606.ENSP00000328287	0	0	0	0	0.062	0.05	0.9	0.706	0.97
ASB7	KLHL20	9606.ENSP00000328327	9606.ENSP00000209884	0	0	0	0	0.06	0	0.9	0.43	0.941
ASB7	RBX1	9606.ENSP00000328327	9606.ENSP00000216225	0	0	0	0	0	0.081	0.9	0.043	0.904
ASB7	STUB1	9606.ENSP00000328327	9606.ENSP00000219548	0	0	0	0	0.062	0.077	0.9	0	0.905
ASB7	FBXL15	9606.ENSP00000328327	9606.ENSP00000224862	0	0	0	0	0.062	0	0.9	0	0.902
ASB7	UBE3A	9606.ENSP00000328327	9606.ENSP00000232165	0	0	0	0	0.063	0.08	0.9	0	0.906
ASB7	RNF114	9606.ENSP00000328327	9606.ENSP00000244061	0	0	0	0	0.055	0	0.9	0	0.901
ASB7	FBXO9	9606.ENSP00000328327	9606.ENSP00000244426	0	0	0	0	0.061	0	0.9	0.052	0.903
ASB7	TRIM21	9606.ENSP00000328327	9606.ENSP00000254436	0	0	0	0	0.057	0.079	0.9	0	0.905
ASB7	MKRN1	9606.ENSP00000328327	9606.ENSP00000255977	0	0	0	0	0	0.058	0.9	0	0.901
ASB7	FBXL8	9606.ENSP00000328327	9606.ENSP00000258200	0	0	0	0	0	0	0.9	0	0.9
ASB7	RNF144B	9606.ENSP00000328327	9606.ENSP00000259939	0	0	0	0	0.061	0.05	0.9	0	0.903
ASB7	HERC2	9606.ENSP00000328327	9606.ENSP00000261609	0	0	0	0	0.061	0.131	0.9	0.137	0.92
ASB7	MGRN1	9606.ENSP00000328327	9606.ENSP00000262370	0	0	0	0	0.062	0	0.9	0.474	0.946
ASB7	WSB1	9606.ENSP00000328327	9606.ENSP00000262394	0	0	0	0	0	0.076	0.9	0.05	0.904
ASB7	LNX1	9606.ENSP00000328327	9606.ENSP00000263925	0	0	0	0	0	0.18	0.9	0.055	0.915
ASB7	CBLB	9606.ENSP00000328327	9606.ENSP00000264122	0	0	0	0	0	0	0.9	0	0.9
ASB7	FBXW11	9606.ENSP00000328327	9606.ENSP00000265094	0	0	0	0	0	0.085	0.9	0	0.904
ASB7	SKP2	9606.ENSP00000328327	9606.ENSP00000274255	0	0	0	0	0.061	0	0.9	0.057	0.903
ASB7	SH3RF1	9606.ENSP00000328327	9606.ENSP00000284637	0	0	0	0	0.057	0.079	0.9	0	0.905
ASB7	KLHL41	9606.ENSP00000328327	9606.ENSP00000284669	0	0	0	0	0.055	0	0.9	0	0.901
ASB7	RNF126	9606.ENSP00000328327	9606.ENSP00000292363	0	0	0	0	0.062	0	0.9	0.041	0.902
ASB7	FBXO17	9606.ENSP00000328327	9606.ENSP00000292852	0	0	0	0	0	0	0.9	0	0.9
ASB7	FBXO27	9606.ENSP00000328327	9606.ENSP00000292853	0	0	0	0	0	0	0.9	0	0.9
ASB7	TRIM9	9606.ENSP00000328327	9606.ENSP00000298355	0	0	0	0	0	0	0.9	0	0.9
ASB7	UNKL	9606.ENSP00000328327	9606.ENSP00000301712	0	0	0	0	0.081	0	0.9	0.059	0.905
ASB7	FBXO22	9606.ENSP00000328327	9606.ENSP00000307833	0	0	0	0	0.058	0	0.9	0.042	0.901
ASB7	UBE3C	9606.ENSP00000328327	9606.ENSP00000309198	0	0	0	0	0.062	0.08	0.9	0	0.906
ASB7	FBXW5	9606.ENSP00000328327	9606.ENSP00000313034	0	0	0	0	0	0	0.9	0	0.9
ASB7	KLHL11	9606.ENSP00000328327	9606.ENSP00000314608	0	0	0	0	0.088	0	0.9	0	0.904
ASB7	RBBP6	9606.ENSP00000328327	9606.ENSP00000317872	0	0	0	0	0	0	0.9	0	0.9
ASB7	TRIM41	9606.ENSP00000328327	9606.ENSP00000320869	0	0	0	0	0.057	0.079	0.9	0	0.905
ASB7	SIAH2	9606.ENSP00000328327	9606.ENSP00000322457	0	0	0	0	0	0.058	0.9	0.046	0.902
ASB7	LRSAM1	9606.ENSP00000328327	9606.ENSP00000322937	0	0	0	0	0	0.07	0.9	0	0.903
ASB7	RLIM	9606.ENSP00000328327	9606.ENSP00000328059	0	0	0	0	0.062	0	0.9	0.041	0.902
ASB7	TRAIP	9606.ENSP00000328327	9606.ENSP00000328203	0	0	0	0	0.055	0	0.9	0	0.901
ASB7	RNF123	9606.ENSP00000328327	9606.ENSP00000328287	0	0	0	0	0.06	0.05	0.9	0.049	0.903
ASB7	RNF220	9606.ENSP00000328327	9606.ENSP00000347548	0	0	0	0	0	0	0.9	0	0.9
ASB7	TULP4	9606.ENSP00000328327	9606.ENSP00000356064	0	0	0	0	0	0	0.9	0	0.9
ASB7	FBXW4	9606.ENSP00000328327	9606.ENSP00000359149	0	0	0	0	0	0	0.9	0	0.9
ASB7	FBXO6	9606.ENSP00000328327	9606.ENSP00000365944	0	0	0	0	0	0	0.9	0	0.9
ASB7	RNF14	9606.ENSP00000328327	9606.ENSP00000378028	0	0	0	0	0	0	0.9	0	0.9
ASB7	LONRF1	9606.ENSP00000328327	9606.ENSP00000381298	0	0	0	0	0	0	0.9	0	0.9
ASB7	KLHL22	9606.ENSP00000328327	9606.ENSP00000331682	0	0	0	0	0.055	0	0.9	0	0.901
ASB7	FBXO10	9606.ENSP00000328327	9606.ENSP00000403802	0	0	0	0	0.059	0	0.9	0	0.901
ASB7	SOCS6	9606.ENSP00000328327	9606.ENSP00000381034	0	0	0	0	0	0	0.9	0.057	0.901
ASB7	KLHL25	9606.ENSP00000328327	9606.ENSP00000336800	0	0	0	0	0.055	0	0.9	0	0.901
ASB7	FBXL18	9606.ENSP00000328327	9606.ENSP00000371805	0	0	0	0	0.055	0	0.9	0	0.901
ASB7	KLHL5	9606.ENSP00000328327	9606.ENSP00000423897	0	0	0	0	0.055	0	0.9	0	0.901
ASB7	SOCS1	9606.ENSP00000328327	9606.ENSP00000329418	0	0	0	0	0	0	0.9	0.057	0.901
ASB7	RNF4	9606.ENSP00000328327	9606.ENSP00000426503	0	0	0	0	0.062	0	0.9	0	0.902
ASB7	RNF111	9606.ENSP00000328327	9606.ENSP00000453872	0	0	0	0	0.062	0	0.9	0.041	0.902
ASB7	FBXL4	9606.ENSP00000328327	9606.ENSP00000358247	0	0	0	0	0.062	0	0.9	0	0.902
ASB7	RNF213	9606.ENSP00000328327	9606.ENSP00000464087	0	0	0	0	0.061	0	0.9	0	0.902
ASB7	GAN	9606.ENSP00000328327	9606.ENSP00000476795	0	0	0	0	0.061	0	0.9	0	0.902
ASB7	FBXO11	9606.ENSP00000328327	9606.ENSP00000384823	0	0	0	0	0.061	0	0.9	0	0.902
ASB7	ZNRF1	9606.ENSP00000328327	9606.ENSP00000335091	0	0	0	0	0.061	0	0.9	0	0.902
ASB7	PJA1	9606.ENSP00000328327	9606.ENSP00000355014	0	0	0	0	0.062	0	0.9	0.041	0.902
ASB7	FBXL7	9606.ENSP00000328327	9606.ENSP00000423630	0	0	0	0	0.062	0	0.9	0	0.902
ASB7	NEURL2	9606.ENSP00000328327	9606.ENSP00000361596	0	0	0	0	0	0.064	0.9	0.05	0.903
ASB7	RNF19B	9606.ENSP00000328327	9606.ENSP00000362555	0	0	0	0	0.061	0.05	0.9	0	0.903
ASB7	RNF19A	9606.ENSP00000328327	9606.ENSP00000428968	0	0	0	0	0.061	0.05	0.9	0	0.903
ASB7	RNF217	9606.ENSP00000328327	9606.ENSP00000428698	0	0	0	0	0.061	0.05	0.9	0	0.903
ASB7	RBCK1	9606.ENSP00000328327	9606.ENSP00000348632	0	0	0	0	0.061	0.05	0.9	0	0.903
ASB7	WSB2	9606.ENSP00000328327	9606.ENSP00000409131	0	0	0	0	0	0.076	0.9	0.05	0.904
ASB7	MYLIP	9606.ENSP00000328327	9606.ENSP00000349298	0	0	0	0	0	0.08	0.9	0.043	0.904
ASB7	FBXL14	9606.ENSP00000328327	9606.ENSP00000344855	0	0	0	0	0.085	0	0.9	0	0.904
ASB7	FBXO32	9606.ENSP00000328327	9606.ENSP00000428205	0	0	0	0	0.055	0.077	0.9	0	0.905
ASB7	TRIP12	9606.ENSP00000328327	9606.ENSP00000373696	0	0	0	0	0.064	0.08	0.9	0	0.906
ASB7	NEDD4L	9606.ENSP00000328327	9606.ENSP00000383199	0	0	0	0	0.055	0.08	0.9	0.05	0.906
ASB7	HERC3	9606.ENSP00000328327	9606.ENSP00000385684	0	0	0	0	0.062	0.08	0.9	0	0.906
ASB7	WWP1	9606.ENSP00000328327	9606.ENSP00000427793	0	0	0	0	0.051	0.08	0.9	0.075	0.908
ASB7	RNF41	9606.ENSP00000328327	9606.ENSP00000342755	0	0	0	0	0.061	0.099	0.9	0.044	0.908
ASB7	HUWE1	9606.ENSP00000328327	9606.ENSP00000340648	0	0	0	0	0.092	0.08	0.9	0	0.909
ASB7	CCNF	9606.ENSP00000328327	9606.ENSP00000380256	0	0	0	0	0	0.128	0.9	0.056	0.91
ASB7	FBXW2	9606.ENSP00000328327	9606.ENSP00000476369	0	0	0	0	0.06	0.129	0.9	0	0.91
ASB7	SPSB2	9606.ENSP00000328327	9606.ENSP00000428338	0	0	0	0	0.062	0	0.9	0.151	0.913
ATRX	RAB40AL	9606.ENSP00000362441	9606.ENSP00000218249	0	0	0	0	0	0	0	0.412	0.412
ATRX	MDM2	9606.ENSP00000362441	9606.ENSP00000258149	0	0	0	0	0.062	0.32	0	0.399	0.583
ATRX	BARD1	9606.ENSP00000362441	9606.ENSP00000260947	0	0	0	0	0.061	0.104	0	0.359	0.414
ATRX	RAD18	9606.ENSP00000362441	9606.ENSP00000264926	0	0	0	0	0.061	0.176	0	0.576	0.643
ATRX	SLX4	9606.ENSP00000362441	9606.ENSP00000294008	0	0	0	0	0	0	0	0.446	0.446
ATRX	RLIM	9606.ENSP00000362441	9606.ENSP00000328059	0	0	0	0	0.124	0	0	0.49	0.534
ATRX	BMI1	9606.ENSP00000362441	9606.ENSP00000365851	0	0	0	0	0.055	0.305	0	0.213	0.438
ATRX	FBXO18	9606.ENSP00000362441	9606.ENSP00000369335	0.068	0	0	0	0.063	0.186	0	0.488	0.588
ATRX	BRCA1	9606.ENSP00000362441	9606.ENSP00000418960	0	0	0	0	0.061	0.052	0	0.69	0.7
BACH1	BARD1	9606.ENSP00000382805	9606.ENSP00000260947	0	0	0	0	0	0.86	0.9	0.053	0.985
BACH1	RBCK1	9606.ENSP00000382805	9606.ENSP00000348632	0	0	0	0	0	0.379	0	0.125	0.433
BACH1	ZNF131	9606.ENSP00000382805	9606.ENSP00000421246	0	0	0	0.563	0	0.656	0	0	0.656
BACH1	BRCA1	9606.ENSP00000382805	9606.ENSP00000418960	0	0	0	0	0	0.86	0.9	0.24	0.988
BACH2	PATZ1	9606.ENSP00000257749	9606.ENSP00000266269	0	0	0	0.555	0	0.379	0	0.469	0.502
BACH2	RAG1	9606.ENSP00000257749	9606.ENSP00000299440	0	0	0	0	0	0	0	0.513	0.513
BACH2	RNF4	9606.ENSP00000257749	9606.ENSP00000426503	0	0	0	0	0	0	0	0.539	0.539
BACH2	BCL6	9606.ENSP00000257749	9606.ENSP00000384371	0	0	0	0.569	0.061	0.457	0	0.803	0.65
BARD1	RBX1	9606.ENSP00000260947	9606.ENSP00000216225	0	0	0	0	0	0.081	0.54	0.215	0.639
BARD1	FBXO5	9606.ENSP00000260947	9606.ENSP00000229758	0	0	0	0	0.18	0.336	0	0.23	0.544
BARD1	UBE3A	9606.ENSP00000260947	9606.ENSP00000232165	0	0	0	0	0.064	0.333	0	0.348	0.557
BARD1	MDM2	9606.ENSP00000260947	9606.ENSP00000258149	0	0	0	0	0	0	0	0.42	0.42
BARD1	ZFAND4	9606.ENSP00000260947	9606.ENSP00000339484	0	0	0	0	0.062	0.401	0	0.054	0.422
BARD1	RAD18	9606.ENSP00000260947	9606.ENSP00000264926	0	0	0	0	0.122	0	0	0.444	0.491
BARD1	SKP2	9606.ENSP00000260947	9606.ENSP00000274255	0	0	0	0	0.114	0.336	0	0.244	0.516
BARD1	BRAP	9606.ENSP00000260947	9606.ENSP00000403524	0	0	0	0	0.062	0	0	0.583	0.592
BARD1	PCGF6	9606.ENSP00000260947	9606.ENSP00000358862	0	0	0	0	0.057	0	0.9	0.064	0.904
BARD1	SLX4	9606.ENSP00000260947	9606.ENSP00000294008	0	0	0	0	0	0	0.9	0.295	0.926
BARD1	BMI1	9606.ENSP00000260947	9606.ENSP00000365851	0	0	0	0	0.057	0	0.9	0.337	0.932
BARD1	RING1	9606.ENSP00000260947	9606.ENSP00000363787	0	0	0	0	0.061	0	0.9	0.335	0.932
BARD1	HERC2	9606.ENSP00000260947	9606.ENSP00000261609	0	0	0	0	0.049	0.185	0.9	0.255	0.934
BARD1	RNF4	9606.ENSP00000260947	9606.ENSP00000426503	0	0	0	0	0	0	0.9	0.443	0.941
BARD1	RNF2	9606.ENSP00000260947	9606.ENSP00000356480	0	0	0	0	0	0	0.9	0.477	0.945
BARD1	RNF8	9606.ENSP00000260947	9606.ENSP00000362578	0	0	0	0	0.062	0.379	0.9	0.673	0.978
BARD1	BRCA1	9606.ENSP00000260947	9606.ENSP00000418960	0	0	0	0.545	0.159	0.979	0.9	0.879	0.998
BCL6	PATZ1	9606.ENSP00000384371	9606.ENSP00000266269	0	0	0	0.587	0	0.379	0	0.348	0.461
BCL6	RAG1	9606.ENSP00000384371	9606.ENSP00000299440	0	0	0	0	0	0.072	0	0.389	0.408
BCL6	SOCS1	9606.ENSP00000384371	9606.ENSP00000329418	0	0	0	0	0	0	0	0.447	0.447
BCL6	ZBTB17	9606.ENSP00000384371	9606.ENSP00000364885	0	0	0	0.657	0	0.379	0	0.597	0.502
BCL6	FBXO11	9606.ENSP00000384371	9606.ENSP00000384823	0	0	0	0	0	0.445	0	0.541	0.734
BIRC3	MDM2	9606.ENSP00000263464	9606.ENSP00000258149	0	0	0	0	0.063	0	0	0.397	0.411
BIRC3	TRAF4	9606.ENSP00000263464	9606.ENSP00000262395	0	0	0	0	0	0.11	0	0.365	0.41
BIRC3	KLHL6	9606.ENSP00000263464	9606.ENSP00000341342	0	0	0	0	0.076	0.079	0	0.409	0.453
BIRC3	TRAF6	9606.ENSP00000263464	9606.ENSP00000433623	0	0	0	0	0.049	0.41	0	0.52	0.707
BIRC3	XIAP	9606.ENSP00000263464	9606.ENSP00000360242	0	0	0	0.867	0.053	0.379	0.9	0.883	0.943
BIRC3	RBCK1	9606.ENSP00000263464	9606.ENSP00000348632	0	0	0	0	0.062	0.379	0.9	0.376	0.958
BMI1	RBX1	9606.ENSP00000365851	9606.ENSP00000216225	0	0	0	0	0	0	0.54	0.125	0.58
BMI1	MDM2	9606.ENSP00000365851	9606.ENSP00000258149	0	0	0	0	0.062	0	0	0.527	0.537
BMI1	RAG1	9606.ENSP00000365851	9606.ENSP00000299440	0	0	0	0	0	0	0	0.489	0.489
BMI1	RNF2	9606.ENSP00000365851	9606.ENSP00000356480	0	0	0	0	0.063	0.983	0.9	0.853	0.999
BMI1	PCGF6	9606.ENSP00000365851	9606.ENSP00000358862	0	0	0	0.766	0	0.294	0.9	0.637	0.937
BMI1	RING1	9606.ENSP00000365851	9606.ENSP00000363787	0	0	0	0	0.062	0.827	0.9	0.82	0.996
BMI1	UBR5	9606.ENSP00000365851	9606.ENSP00000429084	0	0	0	0	0.097	0.361	0	0.134	0.457
BMI1	PCGF5	9606.ENSP00000365851	9606.ENSP00000445704	0	0	0	0.811	0	0	0.9	0.523	0.909
BMI1	BRCA1	9606.ENSP00000365851	9606.ENSP00000418960	0	0	0	0	0.057	0	0.9	0.465	0.945
BRAP	RNF10	9606.ENSP00000403524	9606.ENSP00000322242	0	0	0	0	0.085	0	0	0.39	0.417
BRAP	ZFAND4	9606.ENSP00000403524	9606.ENSP00000339484	0	0	0	0	0.062	0.319	0	0.173	0.425
BRAP	BRCA1	9606.ENSP00000403524	9606.ENSP00000418960	0	0	0	0	0.061	0.294	0	0.75	0.82
BRCA1	RBX1	9606.ENSP00000418960	9606.ENSP00000216225	0	0	0	0	0	0	0.54	0.319	0.673
BRCA1	FBXO5	9606.ENSP00000418960	9606.ENSP00000229758	0	0	0	0	0.347	0.336	0	0.247	0.645
BRCA1	UBE3A	9606.ENSP00000418960	9606.ENSP00000232165	0	0	0	0	0	0.305	0	0.386	0.555
BRCA1	MDM2	9606.ENSP00000418960	9606.ENSP00000258149	0	0	0	0	0	0.115	0	0.675	0.7
BRCA1	HERC2	9606.ENSP00000418960	9606.ENSP00000261609	0	0	0	0	0	0.379	0.9	0.228	0.947
BRCA1	RAD18	9606.ENSP00000418960	9606.ENSP00000264926	0	0	0	0	0.131	0.678	0	0.614	0.882
BRCA1	SKP2	9606.ENSP00000418960	9606.ENSP00000274255	0	0	0	0	0.15	0.336	0	0.423	0.646
BRCA1	SLX4	9606.ENSP00000418960	9606.ENSP00000294008	0	0	0	0	0.061	0.547	0.9	0.61	0.981
BRCA1	RAG1	9606.ENSP00000418960	9606.ENSP00000299440	0	0	0	0	0.061	0	0	0.395	0.408
BRCA1	RNF169	9606.ENSP00000418960	9606.ENSP00000299563	0	0	0	0	0.062	0.547	0	0.366	0.707
BRCA1	HLTF	9606.ENSP00000418960	9606.ENSP00000308944	0	0	0	0.542	0.08	0.335	0	0.347	0.456
BRCA1	GTF2H2	9606.ENSP00000418960	9606.ENSP00000328901	0	0	0	0	0.065	0	0.9	0.195	0.918
BRCA1	HUWE1	9606.ENSP00000418960	9606.ENSP00000340648	0	0	0	0	0	0.379	0	0.296	0.544
BRCA1	TOPORS	9606.ENSP00000418960	9606.ENSP00000353735	0	0	0	0	0.062	0	0.72	0.145	0.755
BRCA1	NSMCE1	9606.ENSP00000418960	9606.ENSP00000355077	0	0	0	0	0.062	0.547	0	0.049	0.56
BRCA1	RNF2	9606.ENSP00000418960	9606.ENSP00000356480	0	0	0	0.575	0.057	0	0.9	0.452	0.919
BRCA1	PCGF6	9606.ENSP00000418960	9606.ENSP00000358862	0	0	0	0	0.092	0	0.9	0	0.905
BRCA1	XIAP	9606.ENSP00000418960	9606.ENSP00000360242	0	0	0	0	0.051	0.379	0	0.348	0.582
BRCA1	RNF8	9606.ENSP00000418960	9606.ENSP00000362578	0	0	0	0	0	0.354	0.9	0.803	0.986
BRCA1	RING1	9606.ENSP00000418960	9606.ENSP00000363787	0	0	0	0.56	0	0	0.9	0.369	0.915
BRCA1	TRIM27	9606.ENSP00000418960	9606.ENSP00000366404	0	0	0	0	0	0.693	0	0.222	0.75
BRCA1	ZBTB48	9606.ENSP00000418960	9606.ENSP00000366902	0	0	0	0	0	0.678	0	0	0.678
BRCA1	CHFR	9606.ENSP00000418960	9606.ENSP00000392395	0	0	0	0	0	0	0	0.427	0.426
BRCA1	TCEB3	9606.ENSP00000418960	9606.ENSP00000395574	0	0	0	0	0	0.112	0.9	0.068	0.91
BRCA1	RNF4	9606.ENSP00000418960	9606.ENSP00000426503	0	0	0	0	0	0	0.9	0.473	0.945
BTBD10	KCTD9	9606.ENSP00000431186	9606.ENSP00000221200	0	0	0	0	0	0	0	0.46	0.46
BTBD10	KLHL41	9606.ENSP00000431186	9606.ENSP00000284669	0	0	0	0	0	0	0	0.453	0.453
BTBD10	KCTD5	9606.ENSP00000431186	9606.ENSP00000301738	0	0	0	0	0	0	0	0.505	0.505
BTBD10	KCTD8	9606.ENSP00000431186	9606.ENSP00000353129	0	0	0	0	0	0	0	0.415	0.415
BTBD10	KCTD17	9606.ENSP00000431186	9606.ENSP00000385096	0	0	0	0	0	0	0	0.407	0.407
BTBD10	KCTD13	9606.ENSP00000431186	9606.ENSP00000455785	0	0	0	0	0	0	0	0.425	0.424
BTBD11	RBX1	9606.ENSP00000280758	9606.ENSP00000216225	0	0	0	0	0	0	0.54	0	0.54
BTBD11	FBXL15	9606.ENSP00000280758	9606.ENSP00000224862	0	0	0	0	0	0	0.54	0	0.54
BTBD11	FBXO9	9606.ENSP00000280758	9606.ENSP00000244426	0	0	0	0	0	0	0.54	0	0.54
BTBD11	FBXW11	9606.ENSP00000280758	9606.ENSP00000265094	0	0	0	0	0	0	0.54	0	0.54
BTBD11	SKP2	9606.ENSP00000280758	9606.ENSP00000274255	0	0	0	0	0	0	0.54	0.055	0.546
BTBD11	SPOPL	9606.ENSP00000280758	9606.ENSP00000280098	0	0	0	0.564	0	0	0.54	0	0.54
BTBD11	FBXL7	9606.ENSP00000280758	9606.ENSP00000423630	0	0	0	0	0	0	0.54	0	0.54
BTBD11	FBXO18	9606.ENSP00000280758	9606.ENSP00000369335	0	0	0	0	0	0	0.54	0	0.54
BTBD11	FBXW5	9606.ENSP00000280758	9606.ENSP00000313034	0	0	0	0	0	0	0.54	0	0.54
BTBD11	FBXW4	9606.ENSP00000280758	9606.ENSP00000359149	0	0	0	0	0	0	0.54	0	0.54
BTBD11	FBXO32	9606.ENSP00000280758	9606.ENSP00000428205	0	0	0	0	0	0	0.54	0	0.54
BTBD11	FBXO27	9606.ENSP00000280758	9606.ENSP00000292853	0	0	0	0	0	0	0.54	0	0.54
BTBD11	KBTBD4	9606.ENSP00000280758	9606.ENSP00000415106	0	0	0	0.556	0	0	0.54	0	0.54
BTBD11	KLHL11	9606.ENSP00000280758	9606.ENSP00000314608	0	0	0	0	0	0	0.54	0	0.54
BTBD11	FBXO6	9606.ENSP00000280758	9606.ENSP00000365944	0	0	0	0	0	0	0.54	0	0.54
BTBD11	FBXO17	9606.ENSP00000280758	9606.ENSP00000292852	0	0	0	0	0	0	0.54	0	0.54
BTBD11	CCNF	9606.ENSP00000280758	9606.ENSP00000380256	0	0	0	0	0	0	0.54	0	0.54
BTBD7	KLHL18	9606.ENSP00000335615	9606.ENSP00000232766	0	0	0	0	0.05	0	0	0.532	0.537
BTBD7	KCTD2	9606.ENSP00000335615	9606.ENSP00000312814	0	0	0	0	0	0	0	0.507	0.507
BTBD7	CCIN	9606.ENSP00000335615	9606.ENSP00000334996	0	0	0	0	0.05	0	0	0.497	0.502
BTBD7	ZBTB6	9606.ENSP00000335615	9606.ENSP00000362763	0	0	0	0	0.062	0	0	0.621	0.629
BTBD8	KLHL11	9606.ENSP00000343686	9606.ENSP00000314608	0	0	0	0	0	0	0	0.456	0.456
CBLB	KLHL20	9606.ENSP00000264122	9606.ENSP00000209884	0	0	0	0	0	0	0.9	0	0.9
CBLB	RBX1	9606.ENSP00000264122	9606.ENSP00000216225	0	0	0	0	0	0	0.9	0	0.9
CBLB	STUB1	9606.ENSP00000264122	9606.ENSP00000219548	0	0	0	0	0	0	0.9	0.116	0.907
CBLB	FBXL15	9606.ENSP00000264122	9606.ENSP00000224862	0	0	0	0	0	0	0.9	0	0.9
CBLB	UBE3A	9606.ENSP00000264122	9606.ENSP00000232165	0	0	0	0	0	0.185	0.9	0.062	0.916
CBLB	RNF114	9606.ENSP00000264122	9606.ENSP00000244061	0	0	0	0	0	0	0.9	0	0.9
CBLB	FBXO9	9606.ENSP00000264122	9606.ENSP00000244426	0	0	0	0	0	0	0.9	0	0.9
CBLB	TRIM21	9606.ENSP00000264122	9606.ENSP00000254436	0	0	0	0	0	0	0.9	0.091	0.905
CBLB	MKRN1	9606.ENSP00000264122	9606.ENSP00000255977	0	0	0	0	0	0	0.9	0.056	0.901
CBLB	FBXL8	9606.ENSP00000264122	9606.ENSP00000258200	0	0	0	0	0	0	0.9	0	0.9
CBLB	RNF144B	9606.ENSP00000264122	9606.ENSP00000259939	0	0	0	0	0.061	0	0.9	0	0.902
CBLB	HERC2	9606.ENSP00000264122	9606.ENSP00000261609	0	0	0	0	0.061	0	0.9	0	0.902
CBLB	MGRN1	9606.ENSP00000264122	9606.ENSP00000262370	0	0	0	0	0.055	0	0.9	0.061	0.903
CBLB	WSB1	9606.ENSP00000264122	9606.ENSP00000262394	0	0	0	0	0	0	0.9	0	0.9
CBLB	LNX1	9606.ENSP00000264122	9606.ENSP00000263925	0	0	0	0	0	0.065	0.9	0	0.902
CBLB	FBXW11	9606.ENSP00000264122	9606.ENSP00000265094	0	0	0	0	0	0	0.9	0.049	0.9
CBLB	FBXL18	9606.ENSP00000264122	9606.ENSP00000371805	0	0	0	0	0	0	0.9	0	0.9
CBLB	MYLIP	9606.ENSP00000264122	9606.ENSP00000349298	0	0	0	0	0	0	0.9	0	0.9
CBLB	KLHL22	9606.ENSP00000264122	9606.ENSP00000331682	0	0	0	0	0	0	0.9	0	0.9
CBLB	FBXW4	9606.ENSP00000264122	9606.ENSP00000359149	0	0	0	0	0	0	0.9	0	0.9
CBLB	FBXO10	9606.ENSP00000264122	9606.ENSP00000403802	0	0	0	0	0.044	0	0.9	0	0.9
CBLB	GAN	9606.ENSP00000264122	9606.ENSP00000476795	0	0	0	0	0	0	0.9	0	0.9
CBLB	FBXO6	9606.ENSP00000264122	9606.ENSP00000365944	0	0	0	0	0	0	0.9	0	0.9
CBLB	RNF123	9606.ENSP00000264122	9606.ENSP00000328287	0	0	0	0	0	0	0.9	0	0.9
CBLB	TRAIP	9606.ENSP00000264122	9606.ENSP00000328203	0	0	0	0	0	0	0.9	0	0.9
CBLB	FBXO22	9606.ENSP00000264122	9606.ENSP00000307833	0	0	0	0	0	0	0.9	0	0.9
CBLB	KLHL25	9606.ENSP00000264122	9606.ENSP00000336800	0	0	0	0	0	0	0.9	0	0.9
CBLB	ZNRF1	9606.ENSP00000264122	9606.ENSP00000335091	0	0	0	0	0	0	0.9	0	0.9
CBLB	FBXL7	9606.ENSP00000264122	9606.ENSP00000423630	0	0	0	0	0	0	0.9	0	0.9
CBLB	RNF220	9606.ENSP00000264122	9606.ENSP00000347548	0	0	0	0	0	0	0.9	0	0.9
CBLB	FBXW5	9606.ENSP00000264122	9606.ENSP00000313034	0	0	0	0	0	0	0.9	0	0.9
CBLB	FBXO27	9606.ENSP00000264122	9606.ENSP00000292853	0	0	0	0	0	0	0.9	0	0.9
CBLB	KLHL5	9606.ENSP00000264122	9606.ENSP00000423897	0	0	0	0	0	0	0.9	0	0.9
CBLB	FBXL4	9606.ENSP00000264122	9606.ENSP00000358247	0	0	0	0	0	0	0.9	0	0.9
CBLB	KLHL11	9606.ENSP00000264122	9606.ENSP00000314608	0	0	0	0	0	0	0.9	0	0.9
CBLB	LONRF1	9606.ENSP00000264122	9606.ENSP00000381298	0	0	0	0	0	0	0.9	0	0.9
CBLB	RNF213	9606.ENSP00000264122	9606.ENSP00000464087	0	0	0	0	0	0	0.9	0	0.9
CBLB	RNF14	9606.ENSP00000264122	9606.ENSP00000378028	0	0	0	0	0	0	0.9	0	0.9
CBLB	KLHL41	9606.ENSP00000264122	9606.ENSP00000284669	0	0	0	0	0	0	0.9	0	0.9
CBLB	UNKL	9606.ENSP00000264122	9606.ENSP00000301712	0	0	0	0	0	0	0.9	0	0.9
CBLB	FBXO17	9606.ENSP00000264122	9606.ENSP00000292852	0	0	0	0	0	0	0.9	0	0.9
CBLB	CCNF	9606.ENSP00000264122	9606.ENSP00000380256	0	0	0	0	0	0	0.9	0	0.9
CBLB	SIAH2	9606.ENSP00000264122	9606.ENSP00000322457	0	0	0	0	0.052	0	0.9	0	0.901
CBLB	LRSAM1	9606.ENSP00000264122	9606.ENSP00000322937	0	0	0	0	0	0.052	0.9	0	0.901
CBLB	PJA1	9606.ENSP00000264122	9606.ENSP00000355014	0	0	0	0	0.051	0	0.9	0	0.901
CBLB	RNF126	9606.ENSP00000264122	9606.ENSP00000292363	0	0	0	0	0.051	0	0.9	0	0.901
CBLB	RNF19B	9606.ENSP00000264122	9606.ENSP00000362555	0	0	0	0	0.061	0	0.9	0	0.902
CBLB	RLIM	9606.ENSP00000264122	9606.ENSP00000328059	0	0	0	0	0.062	0	0.9	0	0.902
CBLB	RNF217	9606.ENSP00000264122	9606.ENSP00000428698	0	0	0	0	0.061	0	0.9	0	0.902
CBLB	RBBP6	9606.ENSP00000264122	9606.ENSP00000317872	0	0	0	0	0.063	0	0.9	0	0.902
CBLB	RNF111	9606.ENSP00000264122	9606.ENSP00000453872	0	0	0	0	0.062	0	0.9	0	0.902
CBLB	FBXW2	9606.ENSP00000264122	9606.ENSP00000476369	0	0	0	0	0.062	0	0.9	0	0.902
CBLB	RBCK1	9606.ENSP00000264122	9606.ENSP00000348632	0	0	0	0	0.061	0	0.9	0.041	0.902
CBLB	FBXO11	9606.ENSP00000264122	9606.ENSP00000384823	0	0	0	0	0.063	0	0.9	0	0.902
CBLB	RNF19A	9606.ENSP00000264122	9606.ENSP00000428968	0	0	0	0	0.062	0	0.9	0	0.902
CBLB	FBXL14	9606.ENSP00000264122	9606.ENSP00000344855	0	0	0	0	0	0	0.9	0.066	0.902
CBLB	SKP2	9606.ENSP00000264122	9606.ENSP00000274255	0	0	0	0	0	0	0.9	0.093	0.905
CBLB	RNF4	9606.ENSP00000264122	9606.ENSP00000426503	0	0	0	0	0	0	0.9	0.111	0.907
CBLB	FBXO32	9606.ENSP00000264122	9606.ENSP00000428205	0	0	0	0	0.063	0	0.9	0.103	0.908
CBLB	TRIM9	9606.ENSP00000264122	9606.ENSP00000298355	0	0	0	0	0	0	0.9	0.126	0.908
CBLB	SH3RF1	9606.ENSP00000264122	9606.ENSP00000284637	0	0	0	0	0	0.113	0.9	0.067	0.91
CBLB	SOCS1	9606.ENSP00000264122	9606.ENSP00000329418	0	0	0	0	0	0.138	0.9	0.101	0.915
CBLB	HERC3	9606.ENSP00000264122	9606.ENSP00000385684	0	0	0	0	0.051	0.185	0.9	0.042	0.915
CBLB	RNF41	9606.ENSP00000264122	9606.ENSP00000342755	0	0	0	0	0	0.065	0.9	0.182	0.916
CBLB	HUWE1	9606.ENSP00000264122	9606.ENSP00000340648	0	0	0	0	0.062	0.185	0.9	0.056	0.918
CBLB	TRIM41	9606.ENSP00000264122	9606.ENSP00000320869	0	0	0	0	0	0	0.9	0.226	0.919
CBLB	UBE3C	9606.ENSP00000264122	9606.ENSP00000309198	0	0	0	0	0.062	0.185	0.9	0.074	0.919
CBLB	SPSB2	9606.ENSP00000264122	9606.ENSP00000428338	0	0	0	0	0	0	0.9	0.266	0.923
CBLB	TRIP12	9606.ENSP00000264122	9606.ENSP00000373696	0	0	0	0	0.082	0.185	0.9	0.158	0.928
CBLB	WWP1	9606.ENSP00000264122	9606.ENSP00000427793	0	0	0	0	0.063	0.268	0.9	0.09	0.929
CBLB	NEDD4L	9606.ENSP00000264122	9606.ENSP00000383199	0	0	0	0	0.063	0.268	0.9	0.247	0.941
CBLB	TRAF6	9606.ENSP00000264122	9606.ENSP00000433623	0	0	0	0	0	0.38	0.9	0.144	0.942
CBLL1	UBE3A	9606.ENSP00000401277	9606.ENSP00000232165	0	0	0	0	0	0	0	0.401	0.4
CCIN	RNF113B	9606.ENSP00000334996	9606.ENSP00000267291	0	0	0	0	0	0	0	0.686	0.686
CCIN	UHRF2	9606.ENSP00000334996	9606.ENSP00000276893	0	0	0	0	0	0	0	0.499	0.499
CCIN	ZSWIM2	9606.ENSP00000334996	9606.ENSP00000295131	0	0	0	0	0.062	0	0	0.534	0.545
CCIN	DCST1	9606.ENSP00000334996	9606.ENSP00000295542	0	0	0	0	0.063	0	0	0.571	0.581
CCIN	KCTD2	9606.ENSP00000334996	9606.ENSP00000312814	0	0	0	0	0	0	0	0.519	0.519
CCIN	KCNRG	9606.ENSP00000334996	9606.ENSP00000324191	0	0	0	0	0	0	0	0.404	0.404
CCIN	TRIML1	9606.ENSP00000334996	9606.ENSP00000327738	0	0	0	0	0.064	0	0	0.578	0.588
CCIN	RNF113A	9606.ENSP00000334996	9606.ENSP00000360497	0	0	0	0	0	0	0	0.497	0.497
CCIN	ZBTB6	9606.ENSP00000334996	9606.ENSP00000362763	0	0	0	0	0	0.057	0	0.661	0.667
CCNF	KLHL20	9606.ENSP00000380256	9606.ENSP00000209884	0	0	0	0	0.095	0	0.9	0.065	0.907
CCNF	RBX1	9606.ENSP00000380256	9606.ENSP00000216225	0	0	0	0	0	0.414	0.9	0.449	0.964
CCNF	STUB1	9606.ENSP00000380256	9606.ENSP00000219548	0	0	0	0	0	0	0.9	0	0.9
CCNF	FBXL15	9606.ENSP00000380256	9606.ENSP00000224862	0	0	0	0	0.061	0.132	0.9	0.558	0.959
CCNF	FBXO5	9606.ENSP00000380256	9606.ENSP00000229758	0	0	0	0	0.17	0	0	0.41	0.49
CCNF	UBE3A	9606.ENSP00000380256	9606.ENSP00000232165	0	0	0	0	0.052	0.154	0.9	0.122	0.92
CCNF	RNF114	9606.ENSP00000380256	9606.ENSP00000244061	0	0	0	0	0	0	0.9	0	0.9
CCNF	FBXO9	9606.ENSP00000380256	9606.ENSP00000244426	0	0	0	0	0	0	0.9	0.474	0.945
CCNF	TRIM21	9606.ENSP00000380256	9606.ENSP00000254436	0	0	0	0	0.058	0.054	0.9	0	0.903
CCNF	MKRN1	9606.ENSP00000380256	9606.ENSP00000255977	0	0	0	0	0	0	0.9	0	0.9
CCNF	FBXL8	9606.ENSP00000380256	9606.ENSP00000258200	0	0	0	0	0	0	0.9	0	0.9
CCNF	RNF144B	9606.ENSP00000380256	9606.ENSP00000259939	0	0	0	0	0.063	0	0.9	0	0.902
CCNF	HERC2	9606.ENSP00000380256	9606.ENSP00000261609	0	0	0	0	0.062	0	0.9	0.063	0.904
CCNF	MGRN1	9606.ENSP00000380256	9606.ENSP00000262370	0	0	0	0	0	0	0.9	0.043	0.9
CCNF	WSB1	9606.ENSP00000380256	9606.ENSP00000262394	0	0	0	0	0.062	0.095	0.9	0.044	0.907
CCNF	LNX1	9606.ENSP00000380256	9606.ENSP00000263925	0	0	0	0	0	0.075	0.9	0	0.903
CCNF	FBXW11	9606.ENSP00000380256	9606.ENSP00000265094	0	0	0	0	0	0	0.9	0.628	0.961
CCNF	SKP2	9606.ENSP00000380256	9606.ENSP00000274255	0	0	0	0	0.129	0.111	0.9	0.803	0.982
CCNF	SPOPL	9606.ENSP00000380256	9606.ENSP00000280098	0	0	0	0	0.061	0.124	0.54	0	0.588
CCNF	SH3RF1	9606.ENSP00000380256	9606.ENSP00000284637	0	0	0	0	0.058	0.054	0.9	0	0.903
CCNF	KLHL41	9606.ENSP00000380256	9606.ENSP00000284669	0	0	0	0	0.095	0	0.9	0	0.905
CCNF	RNF126	9606.ENSP00000380256	9606.ENSP00000292363	0	0	0	0	0.062	0	0.9	0.057	0.903
CCNF	FBXO17	9606.ENSP00000380256	9606.ENSP00000292852	0	0	0	0	0	0	0.9	0.329	0.93
CCNF	FBXO27	9606.ENSP00000380256	9606.ENSP00000292853	0	0	0	0	0	0	0.9	0.088	0.904
CCNF	TRIM9	9606.ENSP00000380256	9606.ENSP00000298355	0	0	0	0	0.148	0	0.9	0	0.911
CCNF	UNKL	9606.ENSP00000380256	9606.ENSP00000301712	0	0	0	0	0	0	0.9	0	0.9
CCNF	FBXO22	9606.ENSP00000380256	9606.ENSP00000307833	0	0	0	0	0	0	0.9	0.125	0.908
CCNF	UBE3C	9606.ENSP00000380256	9606.ENSP00000309198	0	0	0	0	0	0.154	0.9	0.092	0.916
CCNF	FBXW5	9606.ENSP00000380256	9606.ENSP00000313034	0	0	0	0	0	0	0.9	0.491	0.947
CCNF	KLHL11	9606.ENSP00000380256	9606.ENSP00000314608	0	0	0	0	0.064	0	0.9	0.08	0.906
CCNF	RBBP6	9606.ENSP00000380256	9606.ENSP00000317872	0	0	0	0	0.063	0	0.9	0.112	0.909
CCNF	TRIM41	9606.ENSP00000380256	9606.ENSP00000320869	0	0	0	0	0.058	0.054	0.9	0	0.903
CCNF	SIAH2	9606.ENSP00000380256	9606.ENSP00000322457	0	0	0	0	0.061	0.05	0.9	0	0.903
CCNF	LRSAM1	9606.ENSP00000380256	9606.ENSP00000322937	0	0	0	0	0	0.081	0.9	0	0.904
CCNF	RLIM	9606.ENSP00000380256	9606.ENSP00000328059	0	0	0	0	0.062	0	0.9	0.057	0.903
CCNF	TRAIP	9606.ENSP00000380256	9606.ENSP00000328203	0	0	0	0	0.127	0	0.9	0.209	0.924
CCNF	RNF123	9606.ENSP00000380256	9606.ENSP00000328287	0	0	0	0	0.062	0	0.9	0	0.902
CCNF	SOCS1	9606.ENSP00000380256	9606.ENSP00000329418	0	0	0	0	0	0	0.9	0.048	0.9
CCNF	KLHL22	9606.ENSP00000380256	9606.ENSP00000331682	0	0	0	0	0.095	0	0.9	0	0.905
CCNF	ZNRF1	9606.ENSP00000380256	9606.ENSP00000335091	0	0	0	0	0	0	0.9	0	0.9
CCNF	KLHL25	9606.ENSP00000380256	9606.ENSP00000336800	0	0	0	0	0.095	0	0.9	0	0.905
CCNF	HUWE1	9606.ENSP00000380256	9606.ENSP00000340648	0	0	0	0	0.104	0.154	0.9	0.079	0.92
CCNF	RNF41	9606.ENSP00000380256	9606.ENSP00000342755	0	0	0	0	0	0.075	0.9	0	0.903
CCNF	FBXL14	9606.ENSP00000380256	9606.ENSP00000344855	0	0	0	0	0.061	0.132	0.9	0.318	0.937
CCNF	RNF220	9606.ENSP00000380256	9606.ENSP00000347548	0	0	0	0	0.063	0	0.9	0	0.902
CCNF	RBCK1	9606.ENSP00000380256	9606.ENSP00000348632	0	0	0	0	0.063	0	0.9	0	0.902
CCNF	MYLIP	9606.ENSP00000380256	9606.ENSP00000349298	0	0	0	0	0.058	0	0.9	0.057	0.903
CCNF	PJA1	9606.ENSP00000380256	9606.ENSP00000355014	0	0	0	0	0.062	0	0.9	0.057	0.903
CCNF	TULP4	9606.ENSP00000380256	9606.ENSP00000356064	0	0	0	0	0	0	0.9	0	0.9
CCNF	FBXL4	9606.ENSP00000380256	9606.ENSP00000358247	0	0	0	0	0.061	0.132	0.9	0.644	0.967
CCNF	FBXW4	9606.ENSP00000380256	9606.ENSP00000359149	0	0	0	0	0	0	0.9	0.239	0.92
CCNF	NEURL2	9606.ENSP00000380256	9606.ENSP00000361596	0	0	0	0	0	0	0.9	0	0.9
CCNF	RNF19B	9606.ENSP00000380256	9606.ENSP00000362555	0	0	0	0	0.063	0	0.9	0.041	0.902
CCNF	FBXO6	9606.ENSP00000380256	9606.ENSP00000365944	0	0	0	0	0	0	0.9	0.576	0.955
CCNF	FBXO18	9606.ENSP00000380256	9606.ENSP00000369335	0	0	0	0	0.047	0.069	0.9	0.329	0.932
CCNF	FBXL18	9606.ENSP00000380256	9606.ENSP00000371805	0	0	0	0	0.056	0	0.9	0.267	0.924
CCNF	TRIP12	9606.ENSP00000380256	9606.ENSP00000373696	0	0	0	0	0	0.154	0.9	0.09	0.916
CCNF	RNF14	9606.ENSP00000380256	9606.ENSP00000378028	0	0	0	0	0	0	0.9	0	0.9
CCNF	ECT2L	9606.ENSP00000380256	9606.ENSP00000442307	0	0	0	0	0.081	0.269	0	0.278	0.472
CCNF	KBTBD4	9606.ENSP00000380256	9606.ENSP00000415106	0	0	0	0	0.095	0	0.54	0	0.565
CCNF	SOCS6	9606.ENSP00000380256	9606.ENSP00000381034	0	0	0	0	0	0	0.9	0.044	0.9
CCNF	RNF213	9606.ENSP00000380256	9606.ENSP00000464087	0	0	0	0	0	0	0.9	0	0.9
CCNF	RNF217	9606.ENSP00000380256	9606.ENSP00000428698	0	0	0	0	0.063	0	0.9	0	0.902
CCNF	LONRF1	9606.ENSP00000380256	9606.ENSP00000381298	0	0	0	0	0.064	0	0.9	0	0.902
CCNF	RNF4	9606.ENSP00000380256	9606.ENSP00000426503	0	0	0	0	0.062	0	0.9	0.05	0.903
CCNF	RNF111	9606.ENSP00000380256	9606.ENSP00000453872	0	0	0	0	0.062	0	0.9	0.057	0.903
CCNF	SPSB2	9606.ENSP00000380256	9606.ENSP00000428338	0	0	0	0	0.061	0	0.9	0.05	0.903
CCNF	RNF19A	9606.ENSP00000380256	9606.ENSP00000428968	0	0	0	0	0.063	0	0.9	0.066	0.904
CCNF	GAN	9606.ENSP00000380256	9606.ENSP00000476795	0	0	0	0	0.095	0	0.9	0	0.905
CCNF	KLHL5	9606.ENSP00000380256	9606.ENSP00000423897	0	0	0	0	0.095	0	0.9	0	0.905
CCNF	WSB2	9606.ENSP00000380256	9606.ENSP00000409131	0	0	0	0	0.062	0.095	0.9	0.044	0.907
CCNF	WWP1	9606.ENSP00000380256	9606.ENSP00000427793	0	0	0	0	0	0.154	0.9	0.044	0.912
CCNF	NEDD4L	9606.ENSP00000380256	9606.ENSP00000383199	0	0	0	0	0	0.154	0.9	0.044	0.912
CCNF	FBXO32	9606.ENSP00000380256	9606.ENSP00000428205	0	0	0	0	0	0	0.9	0.167	0.913
CCNF	FBXO10	9606.ENSP00000380256	9606.ENSP00000403802	0	0	0	0	0	0	0.9	0.172	0.913
CCNF	HERC3	9606.ENSP00000380256	9606.ENSP00000385684	0	0	0	0	0.052	0.154	0.9	0.044	0.913
CCNF	FBXO11	9606.ENSP00000380256	9606.ENSP00000384823	0	0	0	0	0	0	0.9	0.411	0.938
CCNF	FBXW2	9606.ENSP00000380256	9606.ENSP00000476369	0	0	0	0	0.063	0.186	0.9	0.354	0.944
CCNF	FBXL7	9606.ENSP00000380256	9606.ENSP00000423630	0	0	0	0	0.061	0.132	0.9	0.644	0.967
CGRRF1	RNF19A	9606.ENSP00000216420	9606.ENSP00000428968	0	0	0	0	0	0	0	0.433	0.433
CGRRF1	TULP4	9606.ENSP00000216420	9606.ENSP00000356064	0	0	0	0	0	0	0	0.49	0.49
CGRRF1	RNF149	9606.ENSP00000216420	9606.ENSP00000295317	0	0	0	0	0	0	0	0.519	0.519
CGRRF1	RNF19B	9606.ENSP00000216420	9606.ENSP00000362555	0	0	0	0	0	0	0	0.557	0.557
CGRRF1	RNF145	9606.ENSP00000216420	9606.ENSP00000430955	0	0	0	0	0.062	0.083	0	0.543	0.573
CGRRF1	RNF121	9606.ENSP00000216420	9606.ENSP00000354571	0	0	0	0	0	0	0	0.602	0.602
CGRRF1	RNF185	9606.ENSP00000216420	9606.ENSP00000320508	0	0	0	0	0.062	0	0	0.649	0.657
CGRRF1	RNF170	9606.ENSP00000216420	9606.ENSP00000445725	0	0	0	0	0.063	0	0	0.718	0.725
CHFR	HLTF	9606.ENSP00000392395	9606.ENSP00000308944	0	0	0	0	0.054	0.389	0	0.56	0.723
CHFR	RNF8	9606.ENSP00000392395	9606.ENSP00000362578	0	0	0	0.556	0.064	0.26	0	0.501	0.431
CHFR	DTX3	9606.ENSP00000392395	9606.ENSP00000448696	0	0	0	0	0	0.516	0	0.067	0.529
CNOT4	RNF126	9606.ENSP00000445508	9606.ENSP00000292363	0	0	0	0	0.064	0	0	0.582	0.592
CNOT4	ZSWIM2	9606.ENSP00000445508	9606.ENSP00000295131	0	0	0	0	0.064	0	0	0.496	0.508
CNOT4	TRIML1	9606.ENSP00000445508	9606.ENSP00000327738	0	0	0	0	0.062	0.063	0	0.444	0.469
CNOT4	TRIP12	9606.ENSP00000445508	9606.ENSP00000373696	0	0	0	0	0.563	0	0	0.658	0.844
CPSF1	SF3B3	9606.ENSP00000484669	9606.ENSP00000305790	0	0	0	0.542	0.338	0	0.9	0.286	0.939
CPSF1	RBBP6	9606.ENSP00000484669	9606.ENSP00000317872	0	0	0	0	0.084	0.775	0	0.734	0.94
DTX1	DTX3	9606.ENSP00000257600	9606.ENSP00000448696	0	0	0	0.695	0.076	0.305	0	0.805	0.493
ECT2L	FBXL15	9606.ENSP00000442307	9606.ENSP00000224862	0	0	0	0	0.063	0.125	0	0.497	0.551
ECT2L	FBXW11	9606.ENSP00000442307	9606.ENSP00000265094	0	0	0	0	0.063	0	0	0.465	0.477
ECT2L	FBXO36	9606.ENSP00000442307	9606.ENSP00000283946	0	0	0	0	0.061	0	0	0.703	0.71
ECT2L	FBXO45	9606.ENSP00000442307	9606.ENSP00000310332	0	0	0	0	0.055	0	0	0.448	0.456
ECT2L	FBXW5	9606.ENSP00000442307	9606.ENSP00000313034	0	0	0	0	0	0	0	0.515	0.515
ECT2L	FBXL14	9606.ENSP00000442307	9606.ENSP00000344855	0	0	0	0	0.063	0.125	0	0.345	0.416
ECT2L	FBXO38	9606.ENSP00000442307	9606.ENSP00000377895	0	0	0	0	0	0	0	0.529	0.529
ECT2L	FBXL7	9606.ENSP00000442307	9606.ENSP00000423630	0	0	0	0	0.063	0.125	0	0.355	0.425
FBXL14	KLHL20	9606.ENSP00000344855	9606.ENSP00000209884	0	0	0	0	0.061	0	0.9	0.116	0.909
FBXL14	RBX1	9606.ENSP00000344855	9606.ENSP00000216225	0	0	0	0	0	0.262	0.9	0.462	0.956
FBXL14	STUB1	9606.ENSP00000344855	9606.ENSP00000219548	0	0	0	0	0.065	0	0.9	0.111	0.909
FBXL14	FBXL15	9606.ENSP00000344855	9606.ENSP00000224862	0	0	0	0.639	0.069	0	0.9	0.705	0.927
FBXL14	UBE3A	9606.ENSP00000344855	9606.ENSP00000232165	0	0	0	0	0.064	0	0.9	0.072	0.905
FBXL14	RNF114	9606.ENSP00000344855	9606.ENSP00000244061	0	0	0	0	0	0	0.9	0	0.9
FBXL14	FBXO9	9606.ENSP00000344855	9606.ENSP00000244426	0	0	0	0	0.079	0	0.9	0.466	0.946
FBXL14	TRIM21	9606.ENSP00000344855	9606.ENSP00000254436	0	0	0	0	0.064	0	0.9	0	0.902
FBXL14	MKRN1	9606.ENSP00000344855	9606.ENSP00000255977	0	0	0	0	0.061	0	0.9	0	0.902
FBXL14	FBXL8	9606.ENSP00000344855	9606.ENSP00000258200	0	0	0	0	0	0	0.9	0.189	0.915
FBXL14	RNF144B	9606.ENSP00000344855	9606.ENSP00000259939	0	0	0	0	0.062	0	0.9	0	0.902
FBXL14	HERC2	9606.ENSP00000344855	9606.ENSP00000261609	0	0	0	0	0.064	0	0.9	0	0.902
FBXL14	MGRN1	9606.ENSP00000344855	9606.ENSP00000262370	0	0	0	0	0.085	0	0.9	0	0.904
FBXL14	WSB1	9606.ENSP00000344855	9606.ENSP00000262394	0	0	0	0	0.062	0	0.9	0.074	0.905
FBXL14	LNX1	9606.ENSP00000344855	9606.ENSP00000263925	0	0	0	0	0	0	0.9	0.047	0.9
FBXL14	FBXW11	9606.ENSP00000344855	9606.ENSP00000265094	0	0	0	0	0.061	0	0.9	0.294	0.927
FBXL14	FBXO3	9606.ENSP00000344855	9606.ENSP00000265651	0	0	0	0	0	0	0	0.496	0.496
FBXL14	SKP2	9606.ENSP00000344855	9606.ENSP00000274255	0	0	0	0	0.087	0	0.9	0.489	0.949
FBXL14	SH3RF1	9606.ENSP00000344855	9606.ENSP00000284637	0	0	0	0	0.064	0	0.9	0	0.902
FBXL14	KLHL41	9606.ENSP00000344855	9606.ENSP00000284669	0	0	0	0	0.061	0	0.9	0	0.902
FBXL14	RNF126	9606.ENSP00000344855	9606.ENSP00000292363	0	0	0	0	0.096	0	0.9	0.043	0.905
FBXL14	FBXO17	9606.ENSP00000344855	9606.ENSP00000292852	0	0	0	0	0	0	0.9	0.121	0.908
FBXL14	FBXO27	9606.ENSP00000344855	9606.ENSP00000292853	0	0	0	0	0	0	0.9	0.476	0.945
FBXL14	FBXO33	9606.ENSP00000344855	9606.ENSP00000298097	0	0	0	0	0	0	0	0.673	0.673
FBXL14	TRIM9	9606.ENSP00000344855	9606.ENSP00000298355	0	0	0	0	0.061	0	0.9	0	0.902
FBXL14	UNKL	9606.ENSP00000344855	9606.ENSP00000301712	0	0	0	0	0.063	0	0.9	0	0.902
FBXL14	FBXO22	9606.ENSP00000344855	9606.ENSP00000307833	0	0	0	0	0	0	0.9	0.11	0.907
FBXL14	UBE3C	9606.ENSP00000344855	9606.ENSP00000309198	0	0	0	0	0.079	0	0.9	0.044	0.904
FBXL14	FBXO45	9606.ENSP00000344855	9606.ENSP00000310332	0	0	0	0	0.061	0	0	0.523	0.533
FBXL14	FBXW5	9606.ENSP00000344855	9606.ENSP00000313034	0	0	0	0	0.077	0	0.9	0.436	0.943
FBXL14	KLHL11	9606.ENSP00000344855	9606.ENSP00000314608	0	0	0	0	0.088	0	0.9	0	0.904
FBXL14	RBBP6	9606.ENSP00000344855	9606.ENSP00000317872	0	0	0	0	0.055	0	0.9	0	0.901
FBXL14	TRIM41	9606.ENSP00000344855	9606.ENSP00000320869	0	0	0	0	0.064	0	0.9	0	0.902
FBXL14	SIAH2	9606.ENSP00000344855	9606.ENSP00000322457	0	0	0	0	0.092	0	0.9	0.055	0.906
FBXL14	LRSAM1	9606.ENSP00000344855	9606.ENSP00000322937	0	0	0	0	0.065	0	0.9	0.044	0.902
FBXL14	RLIM	9606.ENSP00000344855	9606.ENSP00000328059	0	0	0	0	0.061	0	0.9	0.043	0.902
FBXL14	TRAIP	9606.ENSP00000344855	9606.ENSP00000328203	0	0	0	0	0.059	0	0.9	0	0.901
FBXL14	RNF123	9606.ENSP00000344855	9606.ENSP00000328287	0	0	0	0	0.089	0	0.9	0.113	0.912
FBXL14	SOCS1	9606.ENSP00000344855	9606.ENSP00000329418	0	0	0	0	0	0	0.9	0	0.9
FBXL14	KLHL22	9606.ENSP00000344855	9606.ENSP00000331682	0	0	0	0	0.096	0	0.9	0	0.905
FBXL14	ZNRF1	9606.ENSP00000344855	9606.ENSP00000335091	0	0	0	0	0.049	0	0.9	0	0.9
FBXL14	KLHL25	9606.ENSP00000344855	9606.ENSP00000336800	0	0	0	0	0.096	0	0.9	0.324	0.933
FBXL14	HUWE1	9606.ENSP00000344855	9606.ENSP00000340648	0	0	0	0	0.062	0	0.9	0.199	0.918
FBXL14	RNF41	9606.ENSP00000344855	9606.ENSP00000342755	0	0	0	0	0	0	0.9	0.043	0.9
FBXL14	FBXO24	9606.ENSP00000344855	9606.ENSP00000416558	0	0	0	0	0.061	0.125	0	0.35	0.419
FBXL14	RNF220	9606.ENSP00000344855	9606.ENSP00000347548	0	0	0	0	0	0	0.9	0	0.9
FBXL14	SOCS6	9606.ENSP00000344855	9606.ENSP00000381034	0	0	0	0	0	0	0.9	0	0.9
FBXL14	RNF14	9606.ENSP00000344855	9606.ENSP00000378028	0	0	0	0	0	0	0.9	0	0.9
FBXL14	MYLIP	9606.ENSP00000344855	9606.ENSP00000349298	0	0	0	0	0	0	0.9	0	0.9
FBXL14	RNF213	9606.ENSP00000344855	9606.ENSP00000464087	0	0	0	0	0.055	0	0.9	0	0.901
FBXL14	LONRF1	9606.ENSP00000344855	9606.ENSP00000381298	0	0	0	0	0.056	0	0.9	0	0.901
FBXL14	RNF4	9606.ENSP00000344855	9606.ENSP00000426503	0	0	0	0	0.064	0	0.9	0	0.902
FBXL14	WWP1	9606.ENSP00000344855	9606.ENSP00000427793	0	0	0	0	0.062	0	0.9	0.044	0.902
FBXL14	TULP4	9606.ENSP00000344855	9606.ENSP00000356064	0	0	0	0	0.061	0	0.9	0	0.902
FBXL14	GAN	9606.ENSP00000344855	9606.ENSP00000476795	0	0	0	0	0.061	0	0.9	0	0.902
FBXL14	FBXO6	9606.ENSP00000344855	9606.ENSP00000365944	0	0	0	0	0	0	0.9	0.063	0.902
FBXL14	SPSB2	9606.ENSP00000344855	9606.ENSP00000428338	0	0	0	0	0.061	0	0.9	0	0.902
FBXL14	PJA1	9606.ENSP00000344855	9606.ENSP00000355014	0	0	0	0	0.061	0	0.9	0.043	0.902
FBXL14	KLHL5	9606.ENSP00000344855	9606.ENSP00000423897	0	0	0	0	0.061	0	0.9	0	0.902
FBXL14	RNF19A	9606.ENSP00000344855	9606.ENSP00000428968	0	0	0	0	0.062	0	0.9	0	0.902
FBXL14	RNF217	9606.ENSP00000344855	9606.ENSP00000428698	0	0	0	0	0.062	0	0.9	0	0.902
FBXL14	NEURL2	9606.ENSP00000344855	9606.ENSP00000361596	0	0	0	0	0.073	0	0.9	0	0.903
FBXL14	NEDD4L	9606.ENSP00000344855	9606.ENSP00000383199	0	0	0	0	0.062	0	0.9	0.057	0.903
FBXL14	WSB2	9606.ENSP00000344855	9606.ENSP00000409131	0	0	0	0	0.062	0	0.9	0.056	0.903
FBXL14	RNF111	9606.ENSP00000344855	9606.ENSP00000453872	0	0	0	0	0.061	0	0.9	0.061	0.904
FBXL14	RBCK1	9606.ENSP00000344855	9606.ENSP00000348632	0	0	0	0	0.08	0	0.9	0	0.904
FBXL14	FBXW4	9606.ENSP00000344855	9606.ENSP00000359149	0	0	0	0	0	0	0.9	0.089	0.905
FBXL14	HERC3	9606.ENSP00000344855	9606.ENSP00000385684	0	0	0	0	0.064	0	0.9	0.068	0.905
FBXL14	RNF19B	9606.ENSP00000344855	9606.ENSP00000362555	0	0	0	0	0.089	0	0.9	0	0.905
FBXL14	FBXL4	9606.ENSP00000344855	9606.ENSP00000358247	0	0	0	0.573	0	0	0.9	0.198	0.907
FBXL14	TRIP12	9606.ENSP00000344855	9606.ENSP00000373696	0	0	0	0	0.078	0	0.9	0.105	0.91
FBXL14	FBXW2	9606.ENSP00000344855	9606.ENSP00000476369	0	0	0	0	0.061	0.125	0.9	0.085	0.914
FBXL14	FBXO32	9606.ENSP00000344855	9606.ENSP00000428205	0	0	0	0	0.052	0	0.9	0.205	0.918
FBXL14	FBXO10	9606.ENSP00000344855	9606.ENSP00000403802	0	0	0	0	0.086	0	0.9	0.182	0.918
FBXL14	FBXL7	9606.ENSP00000344855	9606.ENSP00000423630	0	0	0	0.693	0	0	0.9	0.663	0.919
FBXL14	FBXL18	9606.ENSP00000344855	9606.ENSP00000371805	0	0	0	0	0	0	0.9	0.614	0.959
FBXL14	FBXO11	9606.ENSP00000344855	9606.ENSP00000384823	0	0	0	0	0.062	0	0.9	0.717	0.971
FBXL15	KLHL20	9606.ENSP00000224862	9606.ENSP00000209884	0	0	0	0	0.061	0	0.9	0	0.902
FBXL15	RBX1	9606.ENSP00000224862	9606.ENSP00000216225	0	0	0	0	0	0.433	0.9	0.132	0.946
FBXL15	STUB1	9606.ENSP00000224862	9606.ENSP00000219548	0	0	0	0	0.113	0	0.9	0	0.907
FBXL15	FBXO38	9606.ENSP00000224862	9606.ENSP00000377895	0	0	0	0	0	0	0	0.416	0.416
FBXL15	FBXO36	9606.ENSP00000224862	9606.ENSP00000283946	0	0	0	0	0.051	0	0	0.454	0.46
FBXL15	FBXO45	9606.ENSP00000224862	9606.ENSP00000310332	0	0	0	0	0.061	0	0	0.512	0.522
FBXL15	KBTBD4	9606.ENSP00000224862	9606.ENSP00000415106	0	0	0	0	0.061	0	0.54	0	0.549
FBXL15	SPOPL	9606.ENSP00000224862	9606.ENSP00000280098	0	0	0	0	0.063	0	0.54	0	0.55
FBXL15	FBXO33	9606.ENSP00000224862	9606.ENSP00000298097	0	0	0	0	0	0	0	0.706	0.706
FBXL15	FBXO3	9606.ENSP00000224862	9606.ENSP00000265651	0	0	0	0	0	0	0	0.733	0.733
FBXL15	RNF114	9606.ENSP00000224862	9606.ENSP00000244061	0	0	0	0	0	0	0.9	0	0.9
FBXL15	SOCS6	9606.ENSP00000224862	9606.ENSP00000381034	0	0	0	0	0	0	0.9	0	0.9
FBXL15	KLHL11	9606.ENSP00000224862	9606.ENSP00000314608	0	0	0	0	0	0	0.9	0	0.9
FBXL15	RNF14	9606.ENSP00000224862	9606.ENSP00000378028	0	0	0	0	0	0	0.9	0	0.9
FBXL15	MYLIP	9606.ENSP00000224862	9606.ENSP00000349298	0	0	0	0	0	0	0.9	0	0.9
FBXL15	RNF41	9606.ENSP00000224862	9606.ENSP00000342755	0	0	0	0	0	0	0.9	0.043	0.9
FBXL15	SOCS1	9606.ENSP00000224862	9606.ENSP00000329418	0	0	0	0	0	0	0.9	0	0.9
FBXL15	TRAIP	9606.ENSP00000224862	9606.ENSP00000328203	0	0	0	0	0.059	0	0.9	0	0.901
FBXL15	RBBP6	9606.ENSP00000224862	9606.ENSP00000317872	0	0	0	0	0.055	0	0.9	0	0.901
FBXL15	RNF220	9606.ENSP00000224862	9606.ENSP00000347548	0	0	0	0	0.06	0	0.9	0	0.901
FBXL15	RNF213	9606.ENSP00000224862	9606.ENSP00000464087	0	0	0	0	0.055	0	0.9	0	0.901
FBXL15	LNX1	9606.ENSP00000224862	9606.ENSP00000263925	0	0	0	0	0.055	0	0.9	0.043	0.901
FBXL15	ZNRF1	9606.ENSP00000224862	9606.ENSP00000335091	0	0	0	0	0.055	0	0.9	0	0.901
FBXL15	LONRF1	9606.ENSP00000224862	9606.ENSP00000381298	0	0	0	0	0.056	0	0.9	0	0.901
FBXL15	RNF4	9606.ENSP00000224862	9606.ENSP00000426503	0	0	0	0	0.064	0	0.9	0	0.902
FBXL15	RNF111	9606.ENSP00000224862	9606.ENSP00000453872	0	0	0	0	0.061	0	0.9	0.043	0.902
FBXL15	TULP4	9606.ENSP00000224862	9606.ENSP00000356064	0	0	0	0	0.061	0	0.9	0	0.902
FBXL15	FBXO18	9606.ENSP00000224862	9606.ENSP00000369335	0	0	0	0	0	0	0.9	0.067	0.902
FBXL15	TRIM21	9606.ENSP00000224862	9606.ENSP00000254436	0	0	0	0	0.064	0	0.9	0	0.902
FBXL15	SH3RF1	9606.ENSP00000224862	9606.ENSP00000284637	0	0	0	0	0.064	0	0.9	0	0.902
FBXL15	FBXO27	9606.ENSP00000224862	9606.ENSP00000292853	0	0	0	0	0.049	0	0.9	0.056	0.902
FBXL15	UNKL	9606.ENSP00000224862	9606.ENSP00000301712	0	0	0	0	0.063	0	0.9	0	0.902
FBXL15	MGRN1	9606.ENSP00000224862	9606.ENSP00000262370	0	0	0	0	0.062	0	0.9	0	0.902
FBXL15	RNF19B	9606.ENSP00000224862	9606.ENSP00000362555	0	0	0	0	0.062	0	0.9	0	0.902
FBXL15	MKRN1	9606.ENSP00000224862	9606.ENSP00000255977	0	0	0	0	0.061	0	0.9	0	0.902
FBXL15	HERC2	9606.ENSP00000224862	9606.ENSP00000261609	0	0	0	0	0.064	0	0.9	0	0.902
FBXL15	PJA1	9606.ENSP00000224862	9606.ENSP00000355014	0	0	0	0	0.061	0	0.9	0.043	0.902
FBXL15	KLHL5	9606.ENSP00000224862	9606.ENSP00000423897	0	0	0	0	0.061	0	0.9	0	0.902
FBXL15	RNF19A	9606.ENSP00000224862	9606.ENSP00000428968	0	0	0	0	0.062	0	0.9	0	0.902
FBXL15	SIAH2	9606.ENSP00000224862	9606.ENSP00000322457	0	0	0	0	0.061	0	0.9	0.049	0.902
FBXL15	RNF144B	9606.ENSP00000224862	9606.ENSP00000259939	0	0	0	0	0.062	0	0.9	0	0.902
FBXL15	RLIM	9606.ENSP00000224862	9606.ENSP00000328059	0	0	0	0	0.061	0	0.9	0.043	0.902
FBXL15	RNF217	9606.ENSP00000224862	9606.ENSP00000428698	0	0	0	0	0.062	0	0.9	0	0.902
FBXL15	TRIM9	9606.ENSP00000224862	9606.ENSP00000298355	0	0	0	0	0.062	0	0.9	0	0.902
FBXL15	RBCK1	9606.ENSP00000224862	9606.ENSP00000348632	0	0	0	0	0.062	0	0.9	0	0.902
FBXL15	KLHL41	9606.ENSP00000224862	9606.ENSP00000284669	0	0	0	0	0.061	0	0.9	0	0.902
FBXL15	HUWE1	9606.ENSP00000224862	9606.ENSP00000340648	0	0	0	0	0.062	0	0.9	0.056	0.903
FBXL15	NEURL2	9606.ENSP00000224862	9606.ENSP00000361596	0	0	0	0	0.074	0	0.9	0	0.903
FBXL15	FBXO6	9606.ENSP00000224862	9606.ENSP00000365944	0	0	0	0	0.053	0	0.9	0.062	0.903
FBXL15	WSB2	9606.ENSP00000224862	9606.ENSP00000409131	0	0	0	0	0.062	0	0.9	0.056	0.903
FBXL15	WSB1	9606.ENSP00000224862	9606.ENSP00000262394	0	0	0	0	0.062	0	0.9	0.056	0.903
FBXL15	KLHL22	9606.ENSP00000224862	9606.ENSP00000331682	0	0	0	0	0.079	0	0.9	0	0.904
FBXL15	LRSAM1	9606.ENSP00000224862	9606.ENSP00000322937	0	0	0	0	0.082	0	0.9	0.044	0.904
FBXL15	SPSB2	9606.ENSP00000224862	9606.ENSP00000428338	0	0	0	0	0.08	0	0.9	0	0.904
FBXL15	UBE3C	9606.ENSP00000224862	9606.ENSP00000309198	0	0	0	0	0.079	0	0.9	0.044	0.904
FBXL15	FBXO22	9606.ENSP00000224862	9606.ENSP00000307833	0	0	0	0	0	0	0.9	0.089	0.905
FBXL15	HERC3	9606.ENSP00000224862	9606.ENSP00000385684	0	0	0	0	0.064	0	0.9	0.068	0.905
FBXL15	TRIM41	9606.ENSP00000224862	9606.ENSP00000320869	0	0	0	0	0.064	0	0.9	0.074	0.905
FBXL15	RNF126	9606.ENSP00000224862	9606.ENSP00000292363	0	0	0	0	0.098	0	0.9	0.043	0.906
FBXL15	FBXO10	9606.ENSP00000224862	9606.ENSP00000403802	0	0	0	0	0.051	0	0.9	0.099	0.907
FBXL15	FBXW4	9606.ENSP00000224862	9606.ENSP00000359149	0	0	0	0	0.061	0	0.9	0.089	0.907
FBXL15	FBXO17	9606.ENSP00000224862	9606.ENSP00000292852	0	0	0	0	0.049	0	0.9	0.109	0.907
FBXL15	UBE3A	9606.ENSP00000224862	9606.ENSP00000232165	0	0	0	0	0.064	0	0.9	0.099	0.908
FBXL15	RNF123	9606.ENSP00000224862	9606.ENSP00000328287	0	0	0	0	0.062	0	0.9	0.113	0.909
FBXL15	TRIP12	9606.ENSP00000224862	9606.ENSP00000373696	0	0	0	0	0.078	0	0.9	0.105	0.91
FBXL15	FBXO32	9606.ENSP00000224862	9606.ENSP00000428205	0	0	0	0	0.052	0	0.9	0.171	0.914
FBXL15	FBXL8	9606.ENSP00000224862	9606.ENSP00000258200	0	0	0	0	0.062	0	0.9	0.165	0.914
FBXL15	FBXL4	9606.ENSP00000224862	9606.ENSP00000358247	0	0	0	0.622	0	0	0.9	0.438	0.915
FBXL15	GAN	9606.ENSP00000224862	9606.ENSP00000476795	0	0	0	0	0.061	0	0.9	0.175	0.915
FBXL15	SKP2	9606.ENSP00000224862	9606.ENSP00000274255	0	0	0	0.594	0.087	0	0.9	0.327	0.916
FBXL15	FBXL7	9606.ENSP00000224862	9606.ENSP00000423630	0	0	0	0.656	0	0	0.9	0.732	0.924
FBXL15	KLHL25	9606.ENSP00000224862	9606.ENSP00000336800	0	0	0	0	0.061	0	0.9	0.293	0.927
FBXL15	NEDD4L	9606.ENSP00000224862	9606.ENSP00000383199	0	0	0	0	0.062	0.264	0.9	0.086	0.928
FBXL15	FBXW11	9606.ENSP00000224862	9606.ENSP00000265094	0	0	0	0	0.061	0	0.9	0.306	0.929
FBXL15	WWP1	9606.ENSP00000224862	9606.ENSP00000427793	0	0	0	0	0.062	0.264	0.9	0.096	0.929
FBXL15	FBXW5	9606.ENSP00000224862	9606.ENSP00000313034	0	0	0	0	0.107	0	0.9	0.303	0.932
FBXL15	FBXL18	9606.ENSP00000224862	9606.ENSP00000371805	0	0	0	0	0	0	0.9	0.54	0.952
FBXL15	FBXW2	9606.ENSP00000224862	9606.ENSP00000476369	0	0	0	0	0.061	0.125	0.9	0.5	0.953
FBXL15	FBXO11	9606.ENSP00000224862	9606.ENSP00000384823	0	0	0	0	0.051	0	0.9	0.584	0.957
FBXL15	FBXO9	9606.ENSP00000224862	9606.ENSP00000244426	0	0	0	0	0.079	0	0.9	0.612	0.961
FBXL18	KLHL20	9606.ENSP00000371805	9606.ENSP00000209884	0	0	0	0	0	0	0.9	0	0.9
FBXL18	RBX1	9606.ENSP00000371805	9606.ENSP00000216225	0	0	0	0	0.06	0	0.9	0.381	0.936
FBXL18	STUB1	9606.ENSP00000371805	9606.ENSP00000219548	0	0	0	0	0	0	0.9	0	0.9
FBXL18	UBE3A	9606.ENSP00000371805	9606.ENSP00000232165	0	0	0	0	0.062	0	0.9	0.085	0.906
FBXL18	RNF114	9606.ENSP00000371805	9606.ENSP00000244061	0	0	0	0	0	0	0.9	0	0.9
FBXL18	FBXO9	9606.ENSP00000371805	9606.ENSP00000244426	0	0	0	0	0	0	0.9	0.439	0.941
FBXL18	TRIM21	9606.ENSP00000371805	9606.ENSP00000254436	0	0	0	0	0	0	0.9	0	0.9
FBXL18	MKRN1	9606.ENSP00000371805	9606.ENSP00000255977	0	0	0	0	0	0	0.9	0	0.9
FBXL18	FBXL8	9606.ENSP00000371805	9606.ENSP00000258200	0	0	0	0	0.064	0	0.9	0	0.902
FBXL18	RNF144B	9606.ENSP00000371805	9606.ENSP00000259939	0	0	0	0	0.061	0	0.9	0	0.902
FBXL18	HERC2	9606.ENSP00000371805	9606.ENSP00000261609	0	0	0	0	0.071	0	0.9	0	0.903
FBXL18	MGRN1	9606.ENSP00000371805	9606.ENSP00000262370	0	0	0	0	0	0	0.9	0	0.9
FBXL18	WSB1	9606.ENSP00000371805	9606.ENSP00000262394	0	0	0	0	0	0	0.9	0	0.9
FBXL18	LNX1	9606.ENSP00000371805	9606.ENSP00000263925	0	0	0	0	0	0	0.9	0	0.9
FBXL18	FBXW11	9606.ENSP00000371805	9606.ENSP00000265094	0	0	0	0	0	0	0.9	0.205	0.917
FBXL18	SKP2	9606.ENSP00000371805	9606.ENSP00000274255	0	0	0	0	0	0.138	0.9	0.272	0.931
FBXL18	SH3RF1	9606.ENSP00000371805	9606.ENSP00000284637	0	0	0	0	0.061	0	0.9	0	0.902
FBXL18	KLHL41	9606.ENSP00000371805	9606.ENSP00000284669	0	0	0	0	0	0	0.9	0	0.9
FBXL18	ZFAND3	9606.ENSP00000371805	9606.ENSP00000287218	0	0	0	0	0	0	0	0.724	0.724
FBXL18	RNF126	9606.ENSP00000371805	9606.ENSP00000292363	0	0	0	0	0.065	0	0.9	0	0.902
FBXL18	FBXO17	9606.ENSP00000371805	9606.ENSP00000292852	0	0	0	0	0	0	0.9	0	0.9
FBXL18	FBXO27	9606.ENSP00000371805	9606.ENSP00000292853	0	0	0	0	0.065	0	0.9	0	0.902
FBXL18	FBXO33	9606.ENSP00000371805	9606.ENSP00000298097	0	0	0	0	0.077	0	0	0.423	0.444
FBXL18	TRIM9	9606.ENSP00000371805	9606.ENSP00000298355	0	0	0	0	0	0	0.9	0	0.9
FBXL18	UNKL	9606.ENSP00000371805	9606.ENSP00000301712	0	0	0	0	0	0	0.9	0	0.9
FBXL18	FBXO22	9606.ENSP00000371805	9606.ENSP00000307833	0	0	0	0	0.046	0	0.9	0.459	0.943
FBXL18	UBE3C	9606.ENSP00000371805	9606.ENSP00000309198	0	0	0	0	0.062	0	0.9	0	0.902
FBXL18	FBXO45	9606.ENSP00000371805	9606.ENSP00000310332	0	0	0	0	0.064	0	0	0.451	0.464
FBXL18	FBXW5	9606.ENSP00000371805	9606.ENSP00000313034	0	0	0	0	0	0	0.9	0.28	0.924
FBXL18	KLHL11	9606.ENSP00000371805	9606.ENSP00000314608	0	0	0	0	0	0	0.9	0	0.9
FBXL18	RBBP6	9606.ENSP00000371805	9606.ENSP00000317872	0	0	0	0	0	0	0.9	0	0.9
FBXL18	TRIM41	9606.ENSP00000371805	9606.ENSP00000320869	0	0	0	0	0	0	0.9	0	0.9
FBXL18	SIAH2	9606.ENSP00000371805	9606.ENSP00000322457	0	0	0	0	0.05	0	0.9	0	0.9
FBXL18	LRSAM1	9606.ENSP00000371805	9606.ENSP00000322937	0	0	0	0	0.061	0	0.9	0	0.902
FBXL18	RLIM	9606.ENSP00000371805	9606.ENSP00000328059	0	0	0	0	0.055	0	0.9	0	0.901
FBXL18	TRAIP	9606.ENSP00000371805	9606.ENSP00000328203	0	0	0	0	0.062	0	0.9	0	0.902
FBXL18	RNF123	9606.ENSP00000371805	9606.ENSP00000328287	0	0	0	0	0	0	0.9	0	0.9
FBXL18	SOCS1	9606.ENSP00000371805	9606.ENSP00000329418	0	0	0	0	0.061	0	0.9	0	0.902
FBXL18	KLHL22	9606.ENSP00000371805	9606.ENSP00000331682	0	0	0	0	0	0	0.9	0	0.9
FBXL18	ZNRF1	9606.ENSP00000371805	9606.ENSP00000335091	0	0	0	0	0.077	0	0.9	0	0.903
FBXL18	KLHL25	9606.ENSP00000371805	9606.ENSP00000336800	0	0	0	0	0.062	0	0.9	0	0.902
FBXL18	HUWE1	9606.ENSP00000371805	9606.ENSP00000340648	0	0	0	0	0.06	0	0.9	0	0.901
FBXL18	RNF41	9606.ENSP00000371805	9606.ENSP00000342755	0	0	0	0	0	0	0.9	0	0.9
FBXL18	RNF220	9606.ENSP00000371805	9606.ENSP00000347548	0	0	0	0	0	0	0.9	0	0.9
FBXL18	RBCK1	9606.ENSP00000371805	9606.ENSP00000348632	0	0	0	0	0	0	0.9	0	0.9
FBXL18	MYLIP	9606.ENSP00000371805	9606.ENSP00000349298	0	0	0	0	0.062	0	0.9	0	0.902
FBXL18	PJA1	9606.ENSP00000371805	9606.ENSP00000355014	0	0	0	0	0	0	0.9	0	0.9
FBXL18	TULP4	9606.ENSP00000371805	9606.ENSP00000356064	0	0	0	0	0.061	0	0.9	0	0.902
FBXL18	FBXL4	9606.ENSP00000371805	9606.ENSP00000358247	0	0	0	0	0.061	0	0.9	0.124	0.91
FBXL18	FBXW4	9606.ENSP00000371805	9606.ENSP00000359149	0	0	0	0	0	0	0.9	0.477	0.945
FBXL18	NEURL2	9606.ENSP00000371805	9606.ENSP00000361596	0	0	0	0	0	0	0.9	0	0.9
FBXL18	RNF19B	9606.ENSP00000371805	9606.ENSP00000362555	0	0	0	0	0	0	0.9	0	0.9
FBXL18	FBXO6	9606.ENSP00000371805	9606.ENSP00000365944	0	0	0	0	0	0	0.9	0.096	0.905
FBXL18	RNF216	9606.ENSP00000371805	9606.ENSP00000374552	0	0	0	0	0	0	0	0.557	0.557
FBXL18	RNF4	9606.ENSP00000371805	9606.ENSP00000426503	0	0	0	0	0	0	0.9	0	0.9
FBXL18	TRIP12	9606.ENSP00000371805	9606.ENSP00000373696	0	0	0	0	0.046	0	0.9	0	0.9
FBXL18	GAN	9606.ENSP00000371805	9606.ENSP00000476795	0	0	0	0	0	0	0.9	0	0.9
FBXL18	HERC3	9606.ENSP00000371805	9606.ENSP00000385684	0	0	0	0	0	0	0.9	0	0.9
FBXL18	RNF111	9606.ENSP00000371805	9606.ENSP00000453872	0	0	0	0	0	0	0.9	0	0.9
FBXL18	KLHL5	9606.ENSP00000371805	9606.ENSP00000423897	0	0	0	0	0	0	0.9	0	0.9
FBXL18	RNF213	9606.ENSP00000371805	9606.ENSP00000464087	0	0	0	0	0	0	0.9	0	0.9
FBXL18	RNF19A	9606.ENSP00000371805	9606.ENSP00000428968	0	0	0	0	0	0	0.9	0	0.9
FBXL18	RNF217	9606.ENSP00000371805	9606.ENSP00000428698	0	0	0	0	0.06	0	0.9	0	0.901
FBXL18	WSB2	9606.ENSP00000371805	9606.ENSP00000409131	0	0	0	0	0.061	0	0.9	0	0.902
FBXL18	LONRF1	9606.ENSP00000371805	9606.ENSP00000381298	0	0	0	0	0.061	0	0.9	0	0.902
FBXL18	SOCS6	9606.ENSP00000371805	9606.ENSP00000381034	0	0	0	0	0.061	0	0.9	0	0.902
FBXL18	FBXO10	9606.ENSP00000371805	9606.ENSP00000403802	0	0	0	0	0	0	0.9	0.075	0.903
FBXL18	SPSB2	9606.ENSP00000371805	9606.ENSP00000428338	0	0	0	0	0.062	0	0.9	0.05	0.903
FBXL18	FBXW2	9606.ENSP00000371805	9606.ENSP00000476369	0	0	0	0	0.055	0	0.9	0.089	0.906
FBXL18	RNF14	9606.ENSP00000371805	9606.ENSP00000378028	0	0	0	0	0	0	0.9	0.14	0.91
FBXL18	FBXO32	9606.ENSP00000371805	9606.ENSP00000428205	0	0	0	0	0	0	0.9	0.149	0.911
FBXL18	NEDD4L	9606.ENSP00000371805	9606.ENSP00000383199	0	0	0	0	0	0	0.9	0.156	0.912
FBXL18	WWP1	9606.ENSP00000371805	9606.ENSP00000427793	0	0	0	0	0	0.269	0.9	0	0.923
FBXL18	FBXO11	9606.ENSP00000371805	9606.ENSP00000384823	0	0	0	0	0	0	0.9	0.284	0.925
FBXL18	FBXL7	9606.ENSP00000371805	9606.ENSP00000423630	0	0	0	0	0	0.305	0.9	0.594	0.969
FBXL4	KLHL20	9606.ENSP00000358247	9606.ENSP00000209884	0	0	0	0	0.061	0	0.9	0	0.902
FBXL4	RBX1	9606.ENSP00000358247	9606.ENSP00000216225	0	0	0	0	0	0.262	0.9	0.146	0.931
FBXL4	STUB1	9606.ENSP00000358247	9606.ENSP00000219548	0	0	0	0	0	0	0.9	0	0.9
FBXL4	UBE3A	9606.ENSP00000358247	9606.ENSP00000232165	0	0	0	0	0.064	0	0.9	0.561	0.955
FBXL4	RNF114	9606.ENSP00000358247	9606.ENSP00000244061	0	0	0	0	0.055	0	0.9	0	0.901
FBXL4	FBXO9	9606.ENSP00000358247	9606.ENSP00000244426	0	0	0	0	0.079	0	0.9	0.238	0.923
FBXL4	TRIM21	9606.ENSP00000358247	9606.ENSP00000254436	0	0	0	0	0.064	0	0.9	0	0.902
FBXL4	MKRN1	9606.ENSP00000358247	9606.ENSP00000255977	0	0	0	0	0.061	0	0.9	0	0.902
FBXL4	FBXL8	9606.ENSP00000358247	9606.ENSP00000258200	0	0	0	0	0	0	0.9	0.208	0.917
FBXL4	RNF144B	9606.ENSP00000358247	9606.ENSP00000259939	0	0	0	0	0.081	0	0.9	0.205	0.92
FBXL4	HERC2	9606.ENSP00000358247	9606.ENSP00000261609	0	0	0	0	0.064	0	0.9	0	0.902
FBXL4	MGRN1	9606.ENSP00000358247	9606.ENSP00000262370	0	0	0	0	0.062	0	0.9	0	0.902
FBXL4	WSB1	9606.ENSP00000358247	9606.ENSP00000262394	0	0	0	0	0.062	0	0.9	0.056	0.903
FBXL4	LNX1	9606.ENSP00000358247	9606.ENSP00000263925	0	0	0	0	0	0	0.9	0.049	0.9
FBXL4	FBXW11	9606.ENSP00000358247	9606.ENSP00000265094	0	0	0	0	0.061	0	0.9	0.43	0.941
FBXL4	SKP2	9606.ENSP00000358247	9606.ENSP00000274255	0	0	0	0.559	0.087	0	0.9	0.513	0.925
FBXL4	FBXO36	9606.ENSP00000358247	9606.ENSP00000283946	0	0	0	0	0.051	0	0	0.453	0.459
FBXL4	SH3RF1	9606.ENSP00000358247	9606.ENSP00000284637	0	0	0	0	0.064	0	0.9	0	0.902
FBXL4	KLHL41	9606.ENSP00000358247	9606.ENSP00000284669	0	0	0	0	0.061	0	0.9	0	0.902
FBXL4	RNF126	9606.ENSP00000358247	9606.ENSP00000292363	0	0	0	0	0.061	0	0.9	0.043	0.902
FBXL4	FBXO17	9606.ENSP00000358247	9606.ENSP00000292852	0	0	0	0	0	0	0.9	0.111	0.907
FBXL4	FBXO27	9606.ENSP00000358247	9606.ENSP00000292853	0	0	0	0	0	0	0.9	0	0.9
FBXL4	TRIM9	9606.ENSP00000358247	9606.ENSP00000298355	0	0	0	0	0.061	0	0.9	0	0.902
FBXL4	UNKL	9606.ENSP00000358247	9606.ENSP00000301712	0	0	0	0	0.063	0	0.9	0	0.902
FBXL4	FBXO22	9606.ENSP00000358247	9606.ENSP00000307833	0	0	0	0	0	0	0.9	0.456	0.943
FBXL4	UBE3C	9606.ENSP00000358247	9606.ENSP00000309198	0	0	0	0	0.079	0	0.9	0.044	0.904
FBXL4	FBXW5	9606.ENSP00000358247	9606.ENSP00000313034	0	0	0	0	0	0	0.9	0.308	0.927
FBXL4	KLHL11	9606.ENSP00000358247	9606.ENSP00000314608	0	0	0	0	0	0	0.9	0.112	0.907
FBXL4	RBBP6	9606.ENSP00000358247	9606.ENSP00000317872	0	0	0	0	0.055	0	0.9	0	0.901
FBXL4	TRIM41	9606.ENSP00000358247	9606.ENSP00000320869	0	0	0	0	0.064	0	0.9	0	0.902
FBXL4	SIAH2	9606.ENSP00000358247	9606.ENSP00000322457	0	0	0	0	0.061	0	0.9	0.049	0.902
FBXL4	LRSAM1	9606.ENSP00000358247	9606.ENSP00000322937	0	0	0	0	0	0	0.9	0.044	0.9
FBXL4	RLIM	9606.ENSP00000358247	9606.ENSP00000328059	0	0	0	0	0.061	0	0.9	0.043	0.902
FBXL4	TRAIP	9606.ENSP00000358247	9606.ENSP00000328203	0	0	0	0	0.059	0	0.9	0	0.901
FBXL4	RNF123	9606.ENSP00000358247	9606.ENSP00000328287	0	0	0	0	0.062	0	0.9	0.113	0.909
FBXL4	SOCS1	9606.ENSP00000358247	9606.ENSP00000329418	0	0	0	0	0	0	0.9	0.061	0.902
FBXL4	KLHL22	9606.ENSP00000358247	9606.ENSP00000331682	0	0	0	0	0.061	0	0.9	0	0.902
FBXL4	ZNRF1	9606.ENSP00000358247	9606.ENSP00000335091	0	0	0	0	0.049	0	0.9	0	0.9
FBXL4	KLHL25	9606.ENSP00000358247	9606.ENSP00000336800	0	0	0	0	0.061	0	0.9	0.147	0.912
FBXL4	HUWE1	9606.ENSP00000358247	9606.ENSP00000340648	0	0	0	0	0.062	0	0.9	0.056	0.903
FBXL4	RNF41	9606.ENSP00000358247	9606.ENSP00000342755	0	0	0	0	0	0	0.9	0.043	0.9
FBXL4	RNF220	9606.ENSP00000358247	9606.ENSP00000347548	0	0	0	0	0	0	0.9	0	0.9
FBXL4	RBCK1	9606.ENSP00000358247	9606.ENSP00000348632	0	0	0	0	0.062	0	0.9	0	0.902
FBXL4	MYLIP	9606.ENSP00000358247	9606.ENSP00000349298	0	0	0	0	0	0	0.9	0	0.9
FBXL4	PJA1	9606.ENSP00000358247	9606.ENSP00000355014	0	0	0	0	0.061	0	0.9	0.043	0.902
FBXL4	TULP4	9606.ENSP00000358247	9606.ENSP00000356064	0	0	0	0	0.061	0	0.9	0	0.902
FBXL4	FBXO38	9606.ENSP00000358247	9606.ENSP00000377895	0	0	0	0	0.061	0	0	0.441	0.453
FBXL4	NEURL2	9606.ENSP00000358247	9606.ENSP00000361596	0	0	0	0	0.05	0	0.9	0	0.9
FBXL4	RNF213	9606.ENSP00000358247	9606.ENSP00000464087	0	0	0	0	0.055	0	0.9	0	0.901
FBXL4	RNF4	9606.ENSP00000358247	9606.ENSP00000426503	0	0	0	0	0.064	0	0.9	0	0.902
FBXL4	WWP1	9606.ENSP00000358247	9606.ENSP00000427793	0	0	0	0	0.062	0	0.9	0.044	0.902
FBXL4	RNF111	9606.ENSP00000358247	9606.ENSP00000453872	0	0	0	0	0.061	0	0.9	0.043	0.902
FBXL4	SOCS6	9606.ENSP00000358247	9606.ENSP00000381034	0	0	0	0	0.061	0	0.9	0	0.902
FBXL4	GAN	9606.ENSP00000358247	9606.ENSP00000476795	0	0	0	0	0.061	0	0.9	0	0.902
FBXL4	FBXO6	9606.ENSP00000358247	9606.ENSP00000365944	0	0	0	0	0	0	0.9	0.067	0.902
FBXL4	SPSB2	9606.ENSP00000358247	9606.ENSP00000428338	0	0	0	0	0.061	0	0.9	0	0.902
FBXL4	RNF19B	9606.ENSP00000358247	9606.ENSP00000362555	0	0	0	0	0.062	0	0.9	0	0.902
FBXL4	KLHL5	9606.ENSP00000358247	9606.ENSP00000423897	0	0	0	0	0.061	0	0.9	0	0.902
FBXL4	RNF19A	9606.ENSP00000358247	9606.ENSP00000428968	0	0	0	0	0.062	0	0.9	0	0.902
FBXL4	RNF217	9606.ENSP00000358247	9606.ENSP00000428698	0	0	0	0	0.062	0	0.9	0	0.902
FBXL4	LONRF1	9606.ENSP00000358247	9606.ENSP00000381298	0	0	0	0	0.061	0	0.9	0	0.902
FBXL4	WSB2	9606.ENSP00000358247	9606.ENSP00000409131	0	0	0	0	0.062	0	0.9	0.056	0.903
FBXL4	RNF14	9606.ENSP00000358247	9606.ENSP00000378028	0	0	0	0	0.061	0	0.9	0.073	0.905
FBXL4	FBXW4	9606.ENSP00000358247	9606.ENSP00000359149	0	0	0	0	0.062	0	0.9	0.096	0.907
FBXL4	NEDD4L	9606.ENSP00000358247	9606.ENSP00000383199	0	0	0	0	0.062	0	0.9	0.088	0.907
FBXL4	FBXO11	9606.ENSP00000358247	9606.ENSP00000384823	0	0	0	0	0.061	0	0.9	0.11	0.909
FBXL4	TRIP12	9606.ENSP00000358247	9606.ENSP00000373696	0	0	0	0	0.078	0	0.9	0.105	0.91
FBXL4	FBXL7	9606.ENSP00000358247	9606.ENSP00000423630	0	0	0	0.59	0	0	0.9	0.284	0.91
FBXL4	HERC3	9606.ENSP00000358247	9606.ENSP00000385684	0	0	0	0	0.064	0	0.9	0.204	0.918
FBXL4	FBXO10	9606.ENSP00000358247	9606.ENSP00000403802	0	0	0	0	0.051	0	0.9	0.286	0.926
FBXL4	FBXO32	9606.ENSP00000358247	9606.ENSP00000428205	0	0	0	0	0.054	0	0.9	0.479	0.946
FBXL4	FBXW2	9606.ENSP00000358247	9606.ENSP00000476369	0	0	0	0	0.061	0.125	0.9	0.424	0.946
FBXL7	KLHL20	9606.ENSP00000423630	9606.ENSP00000209884	0	0	0	0	0.061	0	0.9	0	0.902
FBXL7	RBX1	9606.ENSP00000423630	9606.ENSP00000216225	0	0	0	0	0	0.262	0.9	0.27	0.941
FBXL7	STUB1	9606.ENSP00000423630	9606.ENSP00000219548	0	0	0	0	0	0	0.9	0.043	0.9
FBXL7	UBE3A	9606.ENSP00000423630	9606.ENSP00000232165	0	0	0	0	0.064	0	0.9	0.071	0.905
FBXL7	RNF114	9606.ENSP00000423630	9606.ENSP00000244061	0	0	0	0	0	0	0.9	0	0.9
FBXL7	FBXO9	9606.ENSP00000423630	9606.ENSP00000244426	0	0	0	0	0.079	0	0.9	0.457	0.945
FBXL7	TRIM21	9606.ENSP00000423630	9606.ENSP00000254436	0	0	0	0	0.064	0	0.9	0	0.902
FBXL7	MKRN1	9606.ENSP00000423630	9606.ENSP00000255977	0	0	0	0	0.061	0	0.9	0	0.902
FBXL7	FBXL8	9606.ENSP00000423630	9606.ENSP00000258200	0	0	0	0	0	0	0.9	0.473	0.945
FBXL7	RNF144B	9606.ENSP00000423630	9606.ENSP00000259939	0	0	0	0	0.062	0	0.9	0	0.902
FBXL7	HERC2	9606.ENSP00000423630	9606.ENSP00000261609	0	0	0	0	0.064	0	0.9	0	0.902
FBXL7	MGRN1	9606.ENSP00000423630	9606.ENSP00000262370	0	0	0	0	0.062	0	0.9	0	0.902
FBXL7	WSB1	9606.ENSP00000423630	9606.ENSP00000262394	0	0	0	0	0.062	0	0.9	0.056	0.903
FBXL7	LNX1	9606.ENSP00000423630	9606.ENSP00000263925	0	0	0	0	0	0	0.9	0.043	0.9
FBXL7	FBXW11	9606.ENSP00000423630	9606.ENSP00000265094	0	0	0	0	0.061	0	0.9	0.339	0.932
FBXL7	SKP2	9606.ENSP00000423630	9606.ENSP00000274255	0	0	0	0.584	0.087	0	0.9	0.553	0.925
FBXL7	SPOPL	9606.ENSP00000423630	9606.ENSP00000280098	0	0	0	0	0.063	0	0.54	0	0.55
FBXL7	SH3RF1	9606.ENSP00000423630	9606.ENSP00000284637	0	0	0	0	0.064	0	0.9	0	0.902
FBXL7	KLHL41	9606.ENSP00000423630	9606.ENSP00000284669	0	0	0	0	0.061	0	0.9	0	0.902
FBXL7	RNF126	9606.ENSP00000423630	9606.ENSP00000292363	0	0	0	0	0.061	0	0.9	0.043	0.902
FBXL7	FBXO17	9606.ENSP00000423630	9606.ENSP00000292852	0	0	0	0	0	0	0.9	0.189	0.915
FBXL7	FBXO27	9606.ENSP00000423630	9606.ENSP00000292853	0	0	0	0	0	0	0.9	0	0.9
FBXL7	FBXO33	9606.ENSP00000423630	9606.ENSP00000298097	0	0	0	0	0	0	0	0.65	0.65
FBXL7	TRIM9	9606.ENSP00000423630	9606.ENSP00000298355	0	0	0	0	0.061	0	0.9	0	0.902
FBXL7	UNKL	9606.ENSP00000423630	9606.ENSP00000301712	0	0	0	0	0.063	0	0.9	0	0.902
FBXL7	FBXO22	9606.ENSP00000423630	9606.ENSP00000307833	0	0	0	0	0	0	0.9	0.094	0.905
FBXL7	UBE3C	9606.ENSP00000423630	9606.ENSP00000309198	0	0	0	0	0.079	0	0.9	0.261	0.926
FBXL7	FBXO45	9606.ENSP00000423630	9606.ENSP00000310332	0	0	0	0	0.061	0	0	0.622	0.63
FBXL7	FBXW5	9606.ENSP00000423630	9606.ENSP00000313034	0	0	0	0	0	0	0.9	0.244	0.921
FBXL7	KLHL11	9606.ENSP00000423630	9606.ENSP00000314608	0	0	0	0	0	0	0.9	0	0.9
FBXL7	RBBP6	9606.ENSP00000423630	9606.ENSP00000317872	0	0	0	0	0.055	0	0.9	0	0.901
FBXL7	TRIM41	9606.ENSP00000423630	9606.ENSP00000320869	0	0	0	0	0.064	0	0.9	0	0.902
FBXL7	SIAH2	9606.ENSP00000423630	9606.ENSP00000322457	0	0	0	0	0.061	0	0.9	0.049	0.902
FBXL7	LRSAM1	9606.ENSP00000423630	9606.ENSP00000322937	0	0	0	0	0	0	0.9	0.044	0.9
FBXL7	RLIM	9606.ENSP00000423630	9606.ENSP00000328059	0	0	0	0	0.061	0	0.9	0.043	0.902
FBXL7	TRAIP	9606.ENSP00000423630	9606.ENSP00000328203	0	0	0	0	0.059	0	0.9	0	0.901
FBXL7	RNF123	9606.ENSP00000423630	9606.ENSP00000328287	0	0	0	0	0.062	0	0.9	0.113	0.909
FBXL7	SOCS1	9606.ENSP00000423630	9606.ENSP00000329418	0	0	0	0	0	0	0.9	0	0.9
FBXL7	KLHL22	9606.ENSP00000423630	9606.ENSP00000331682	0	0	0	0	0.061	0	0.9	0	0.902
FBXL7	ZNRF1	9606.ENSP00000423630	9606.ENSP00000335091	0	0	0	0	0.049	0	0.9	0	0.9
FBXL7	KLHL25	9606.ENSP00000423630	9606.ENSP00000336800	0	0	0	0	0.061	0	0.9	0.316	0.93
FBXL7	HUWE1	9606.ENSP00000423630	9606.ENSP00000340648	0	0	0	0	0.062	0	0.9	0.056	0.903
FBXL7	RNF41	9606.ENSP00000423630	9606.ENSP00000342755	0	0	0	0	0	0	0.9	0.043	0.9
FBXL7	RNF220	9606.ENSP00000423630	9606.ENSP00000347548	0	0	0	0	0	0	0.9	0	0.9
FBXL7	RBCK1	9606.ENSP00000423630	9606.ENSP00000348632	0	0	0	0	0.062	0	0.9	0.041	0.902
FBXL7	MYLIP	9606.ENSP00000423630	9606.ENSP00000349298	0	0	0	0	0	0	0.9	0	0.9
FBXL7	PJA1	9606.ENSP00000423630	9606.ENSP00000355014	0	0	0	0	0.061	0	0.9	0.043	0.902
FBXL7	TULP4	9606.ENSP00000423630	9606.ENSP00000356064	0	0	0	0	0.061	0	0.9	0	0.902
FBXL7	FBXW4	9606.ENSP00000423630	9606.ENSP00000359149	0	0	0	0	0	0	0.9	0.329	0.93
FBXL7	NEURL2	9606.ENSP00000423630	9606.ENSP00000361596	0	0	0	0	0.05	0	0.9	0	0.9
FBXL7	RNF19B	9606.ENSP00000423630	9606.ENSP00000362555	0	0	0	0	0.062	0	0.9	0	0.902
FBXL7	FBXO6	9606.ENSP00000423630	9606.ENSP00000365944	0	0	0	0	0	0	0.9	0.213	0.917
FBXL7	FBXO18	9606.ENSP00000423630	9606.ENSP00000369335	0	0	0	0	0	0	0.72	0.19	0.763
FBXL7	TRIP12	9606.ENSP00000423630	9606.ENSP00000373696	0	0	0	0	0.078	0	0.9	0.105	0.91
FBXL7	RNF14	9606.ENSP00000423630	9606.ENSP00000378028	0	0	0	0	0	0	0.9	0	0.9
FBXL7	SOCS6	9606.ENSP00000423630	9606.ENSP00000381034	0	0	0	0	0	0	0.9	0	0.9
FBXL7	LONRF1	9606.ENSP00000423630	9606.ENSP00000381298	0	0	0	0	0.056	0	0.9	0	0.901
FBXL7	NEDD4L	9606.ENSP00000423630	9606.ENSP00000383199	0	0	0	0	0.078	0	0.9	0.044	0.904
FBXL7	FBXO11	9606.ENSP00000423630	9606.ENSP00000384823	0	0	0	0.554	0.051	0	0.9	0.564	0.925
FBXL7	HERC3	9606.ENSP00000423630	9606.ENSP00000385684	0	0	0	0	0.064	0	0.9	0.068	0.905
FBXL7	FBXO10	9606.ENSP00000423630	9606.ENSP00000403802	0	0	0	0	0.061	0	0.9	0.186	0.916
FBXL7	WSB2	9606.ENSP00000423630	9606.ENSP00000409131	0	0	0	0	0.062	0	0.9	0.056	0.903
FBXL7	KBTBD4	9606.ENSP00000423630	9606.ENSP00000415106	0	0	0	0	0.061	0	0.54	0	0.549
FBXL7	RNF4	9606.ENSP00000423630	9606.ENSP00000426503	0	0	0	0	0.064	0	0.9	0	0.902
FBXL7	WWP1	9606.ENSP00000423630	9606.ENSP00000427793	0	0	0	0	0.062	0	0.9	0.044	0.902
FBXL7	RNF111	9606.ENSP00000423630	9606.ENSP00000453872	0	0	0	0	0.061	0	0.9	0.043	0.902
FBXL7	GAN	9606.ENSP00000423630	9606.ENSP00000476795	0	0	0	0	0.061	0	0.9	0	0.902
FBXL7	SPSB2	9606.ENSP00000423630	9606.ENSP00000428338	0	0	0	0	0.061	0	0.9	0	0.902
FBXL7	KLHL5	9606.ENSP00000423630	9606.ENSP00000423897	0	0	0	0	0.061	0	0.9	0	0.902
FBXL7	RNF19A	9606.ENSP00000423630	9606.ENSP00000428968	0	0	0	0	0.062	0	0.9	0	0.902
FBXL7	RNF217	9606.ENSP00000423630	9606.ENSP00000428698	0	0	0	0	0.062	0	0.9	0	0.902
FBXL7	FBXO32	9606.ENSP00000423630	9606.ENSP00000428205	0	0	0	0	0.052	0	0.9	0.131	0.91
FBXL7	FBXW2	9606.ENSP00000423630	9606.ENSP00000476369	0	0	0	0	0.061	0.125	0.9	0.101	0.916
FBXL7	RNF213	9606.ENSP00000423630	9606.ENSP00000464087	0	0	0	0	0.055	0	0.9	0.253	0.923
FBXL8	KLHL20	9606.ENSP00000258200	9606.ENSP00000209884	0	0	0	0	0	0	0.9	0	0.9
FBXL8	RBX1	9606.ENSP00000258200	9606.ENSP00000216225	0	0	0	0	0	0	0.9	0.063	0.902
FBXL8	STUB1	9606.ENSP00000258200	9606.ENSP00000219548	0	0	0	0	0.062	0	0.9	0	0.902
FBXL8	UBE3A	9606.ENSP00000258200	9606.ENSP00000232165	0	0	0	0	0	0	0.9	0	0.9
FBXL8	RNF114	9606.ENSP00000258200	9606.ENSP00000244061	0	0	0	0	0	0	0.9	0	0.9
FBXL8	FBXO9	9606.ENSP00000258200	9606.ENSP00000244426	0	0	0	0	0	0	0.9	0	0.9
FBXL8	TRIM21	9606.ENSP00000258200	9606.ENSP00000254436	0	0	0	0	0.049	0	0.9	0	0.9
FBXL8	MKRN1	9606.ENSP00000258200	9606.ENSP00000255977	0	0	0	0	0	0	0.9	0	0.9
FBXL8	UBE3C	9606.ENSP00000258200	9606.ENSP00000309198	0	0	0	0	0	0	0.9	0	0.9
FBXL8	KLHL5	9606.ENSP00000258200	9606.ENSP00000423897	0	0	0	0	0	0	0.9	0	0.9
FBXL8	SIAH2	9606.ENSP00000258200	9606.ENSP00000322457	0	0	0	0	0	0	0.9	0	0.9
FBXL8	RNF144B	9606.ENSP00000258200	9606.ENSP00000259939	0	0	0	0	0	0	0.9	0	0.9
FBXL8	TULP4	9606.ENSP00000258200	9606.ENSP00000356064	0	0	0	0	0	0	0.9	0	0.9
FBXL8	KLHL11	9606.ENSP00000258200	9606.ENSP00000314608	0	0	0	0	0	0	0.9	0	0.9
FBXL8	RNF220	9606.ENSP00000258200	9606.ENSP00000347548	0	0	0	0	0	0	0.9	0	0.9
FBXL8	NEDD4L	9606.ENSP00000258200	9606.ENSP00000383199	0	0	0	0	0	0	0.9	0	0.9
FBXL8	LNX1	9606.ENSP00000258200	9606.ENSP00000263925	0	0	0	0	0	0	0.9	0	0.9
FBXL8	TRIM41	9606.ENSP00000258200	9606.ENSP00000320869	0	0	0	0	0	0	0.9	0	0.9
FBXL8	FBXW5	9606.ENSP00000258200	9606.ENSP00000313034	0	0	0	0	0	0	0.9	0	0.9
FBXL8	RNF4	9606.ENSP00000258200	9606.ENSP00000426503	0	0	0	0	0	0	0.9	0	0.9
FBXL8	GAN	9606.ENSP00000258200	9606.ENSP00000476795	0	0	0	0	0	0	0.9	0	0.9
FBXL8	HUWE1	9606.ENSP00000258200	9606.ENSP00000340648	0	0	0	0	0	0	0.9	0	0.9
FBXL8	RNF19B	9606.ENSP00000258200	9606.ENSP00000362555	0	0	0	0	0	0	0.9	0	0.9
FBXL8	LONRF1	9606.ENSP00000258200	9606.ENSP00000381298	0	0	0	0	0	0	0.9	0	0.9
FBXL8	FBXO6	9606.ENSP00000258200	9606.ENSP00000365944	0	0	0	0	0	0	0.9	0	0.9
FBXL8	RLIM	9606.ENSP00000258200	9606.ENSP00000328059	0	0	0	0	0	0	0.9	0	0.9
FBXL8	RNF41	9606.ENSP00000258200	9606.ENSP00000342755	0	0	0	0	0	0	0.9	0	0.9
FBXL8	RNF111	9606.ENSP00000258200	9606.ENSP00000453872	0	0	0	0	0	0	0.9	0	0.9
FBXL8	HERC2	9606.ENSP00000258200	9606.ENSP00000261609	0	0	0	0	0	0	0.9	0	0.9
FBXL8	FBXO22	9606.ENSP00000258200	9606.ENSP00000307833	0	0	0	0	0	0	0.9	0	0.9
FBXL8	WSB1	9606.ENSP00000258200	9606.ENSP00000262394	0	0	0	0	0	0	0.9	0	0.9
FBXL8	SOCS6	9606.ENSP00000258200	9606.ENSP00000381034	0	0	0	0	0.05	0	0.9	0	0.9
FBXL8	FBXO11	9606.ENSP00000258200	9606.ENSP00000384823	0	0	0	0	0	0	0.9	0	0.9
FBXL8	TRIM9	9606.ENSP00000258200	9606.ENSP00000298355	0	0	0	0	0	0	0.9	0	0.9
FBXL8	WWP1	9606.ENSP00000258200	9606.ENSP00000427793	0	0	0	0	0	0	0.9	0	0.9
FBXL8	FBXO32	9606.ENSP00000258200	9606.ENSP00000428205	0	0	0	0	0	0	0.9	0	0.9
FBXL8	SH3RF1	9606.ENSP00000258200	9606.ENSP00000284637	0	0	0	0	0	0	0.9	0	0.9
FBXL8	FBXO27	9606.ENSP00000258200	9606.ENSP00000292853	0	0	0	0	0	0	0.9	0	0.9
FBXL8	RNF14	9606.ENSP00000258200	9606.ENSP00000378028	0	0	0	0	0	0	0.9	0	0.9
FBXL8	RNF217	9606.ENSP00000258200	9606.ENSP00000428698	0	0	0	0	0	0	0.9	0	0.9
FBXL8	KLHL41	9606.ENSP00000258200	9606.ENSP00000284669	0	0	0	0	0	0	0.9	0	0.9
FBXL8	UNKL	9606.ENSP00000258200	9606.ENSP00000301712	0	0	0	0	0	0	0.9	0	0.9
FBXL8	RNF19A	9606.ENSP00000258200	9606.ENSP00000428968	0	0	0	0	0	0	0.9	0	0.9
FBXL8	WSB2	9606.ENSP00000258200	9606.ENSP00000409131	0	0	0	0	0	0	0.9	0	0.9
FBXL8	TRIP12	9606.ENSP00000258200	9606.ENSP00000373696	0	0	0	0	0	0	0.9	0	0.9
FBXL8	FBXO17	9606.ENSP00000258200	9606.ENSP00000292852	0	0	0	0	0	0	0.9	0	0.9
FBXL8	FBXW2	9606.ENSP00000258200	9606.ENSP00000476369	0	0	0	0	0	0	0.9	0	0.9
FBXL8	PJA1	9606.ENSP00000258200	9606.ENSP00000355014	0	0	0	0	0	0	0.9	0	0.9
FBXL8	RBBP6	9606.ENSP00000258200	9606.ENSP00000317872	0	0	0	0	0	0	0.9	0	0.9
FBXL8	HERC3	9606.ENSP00000258200	9606.ENSP00000385684	0	0	0	0	0	0	0.9	0	0.9
FBXL8	MGRN1	9606.ENSP00000258200	9606.ENSP00000262370	0	0	0	0	0	0	0.9	0	0.9
FBXL8	FBXO10	9606.ENSP00000258200	9606.ENSP00000403802	0	0	0	0	0	0	0.9	0	0.9
FBXL8	RNF123	9606.ENSP00000258200	9606.ENSP00000328287	0	0	0	0	0.059	0	0.9	0	0.901
FBXL8	RNF126	9606.ENSP00000258200	9606.ENSP00000292363	0	0	0	0	0.051	0	0.9	0	0.901
FBXL8	SOCS1	9606.ENSP00000258200	9606.ENSP00000329418	0	0	0	0	0.063	0	0.9	0	0.902
FBXL8	NEURL2	9606.ENSP00000258200	9606.ENSP00000361596	0	0	0	0	0.061	0	0.9	0	0.902
FBXL8	LRSAM1	9606.ENSP00000258200	9606.ENSP00000322937	0	0	0	0	0.061	0	0.9	0	0.902
FBXL8	MYLIP	9606.ENSP00000258200	9606.ENSP00000349298	0	0	0	0	0.061	0	0.9	0	0.902
FBXL8	KLHL22	9606.ENSP00000258200	9606.ENSP00000331682	0	0	0	0	0.061	0	0.9	0	0.902
FBXL8	TRAIP	9606.ENSP00000258200	9606.ENSP00000328203	0	0	0	0	0.061	0	0.9	0	0.902
FBXL8	FBXW4	9606.ENSP00000258200	9606.ENSP00000359149	0	0	0	0	0.061	0	0.9	0	0.902
FBXL8	RBCK1	9606.ENSP00000258200	9606.ENSP00000348632	0	0	0	0	0.061	0	0.9	0	0.902
FBXL8	RNF213	9606.ENSP00000258200	9606.ENSP00000464087	0	0	0	0	0.061	0	0.9	0	0.902
FBXL8	ZNRF1	9606.ENSP00000258200	9606.ENSP00000335091	0	0	0	0	0.063	0	0.9	0	0.902
FBXL8	SPSB2	9606.ENSP00000258200	9606.ENSP00000428338	0	0	0	0	0.062	0	0.9	0	0.902
FBXL8	FBXW11	9606.ENSP00000258200	9606.ENSP00000265094	0	0	0	0	0	0	0.9	0.138	0.91
FBXL8	SKP2	9606.ENSP00000258200	9606.ENSP00000274255	0	0	0	0	0	0	0.9	0.193	0.915
FBXL8	KLHL25	9606.ENSP00000258200	9606.ENSP00000336800	0	0	0	0	0.061	0	0.9	0.292	0.927
FBXO10	KLHL20	9606.ENSP00000403802	9606.ENSP00000209884	0	0	0	0	0.06	0	0.9	0	0.901
FBXO10	RBX1	9606.ENSP00000403802	9606.ENSP00000216225	0	0	0	0	0	0	0.9	0.11	0.907
FBXO10	STUB1	9606.ENSP00000403802	9606.ENSP00000219548	0	0	0	0	0.05	0	0.9	0.064	0.903
FBXO10	UBE3A	9606.ENSP00000403802	9606.ENSP00000232165	0	0	0	0	0.06	0	0.9	0.05	0.902
FBXO10	RNF114	9606.ENSP00000403802	9606.ENSP00000244061	0	0	0	0	0.059	0	0.9	0	0.901
FBXO10	FBXO9	9606.ENSP00000403802	9606.ENSP00000244426	0	0	0	0	0	0	0.9	0.372	0.934
FBXO10	TRIM21	9606.ENSP00000403802	9606.ENSP00000254436	0	0	0	0	0	0	0.9	0	0.9
FBXO10	MKRN1	9606.ENSP00000403802	9606.ENSP00000255977	0	0	0	0	0.061	0	0.9	0.056	0.903
FBXO10	RNF144B	9606.ENSP00000403802	9606.ENSP00000259939	0	0	0	0	0	0	0.9	0.05	0.9
FBXO10	HERC2	9606.ENSP00000403802	9606.ENSP00000261609	0	0	0	0	0.061	0	0.9	0	0.902
FBXO10	MGRN1	9606.ENSP00000403802	9606.ENSP00000262370	0	0	0	0	0.055	0	0.9	0	0.901
FBXO10	WSB1	9606.ENSP00000403802	9606.ENSP00000262394	0	0	0	0	0	0	0.9	0.05	0.9
FBXO10	LNX1	9606.ENSP00000403802	9606.ENSP00000263925	0	0	0	0	0.059	0	0.9	0	0.901
FBXO10	FBXW11	9606.ENSP00000403802	9606.ENSP00000265094	0	0	0	0	0	0	0.9	0.179	0.914
FBXO10	SKP2	9606.ENSP00000403802	9606.ENSP00000274255	0	0	0	0	0.055	0	0.9	0.152	0.912
FBXO10	SH3RF1	9606.ENSP00000403802	9606.ENSP00000284637	0	0	0	0	0.062	0	0.9	0	0.902
FBXO10	KLHL41	9606.ENSP00000403802	9606.ENSP00000284669	0	0	0	0	0	0	0.9	0	0.9
FBXO10	RNF126	9606.ENSP00000403802	9606.ENSP00000292363	0	0	0	0	0.049	0	0.9	0	0.9
FBXO10	FBXO17	9606.ENSP00000403802	9606.ENSP00000292852	0	0	0	0	0	0	0.9	0.116	0.907
FBXO10	FBXO27	9606.ENSP00000403802	9606.ENSP00000292853	0	0	0	0	0	0	0.9	0	0.9
FBXO10	TRIM9	9606.ENSP00000403802	9606.ENSP00000298355	0	0	0	0	0.062	0	0.9	0	0.902
FBXO10	UNKL	9606.ENSP00000403802	9606.ENSP00000301712	0	0	0	0	0	0.077	0.9	0	0.903
FBXO10	FBXO22	9606.ENSP00000403802	9606.ENSP00000307833	0	0	0	0	0.06	0	0.9	0.068	0.904
FBXO10	UBE3C	9606.ENSP00000403802	9606.ENSP00000309198	0	0	0	0	0.055	0	0.9	0	0.901
FBXO10	FBXW5	9606.ENSP00000403802	9606.ENSP00000313034	0	0	0	0	0	0	0.9	0.186	0.915
FBXO10	KLHL11	9606.ENSP00000403802	9606.ENSP00000314608	0	0	0	0	0.065	0	0.9	0	0.902
FBXO10	RBBP6	9606.ENSP00000403802	9606.ENSP00000317872	0	0	0	0	0.061	0	0.9	0	0.902
FBXO10	TRIM41	9606.ENSP00000403802	9606.ENSP00000320869	0	0	0	0	0.06	0	0.9	0	0.901
FBXO10	SIAH2	9606.ENSP00000403802	9606.ENSP00000322457	0	0	0	0	0	0	0.9	0	0.9
FBXO10	LRSAM1	9606.ENSP00000403802	9606.ENSP00000322937	0	0	0	0	0.061	0	0.9	0	0.902
FBXO10	RLIM	9606.ENSP00000403802	9606.ENSP00000328059	0	0	0	0	0.055	0	0.9	0	0.901
FBXO10	TRAIP	9606.ENSP00000403802	9606.ENSP00000328203	0	0	0	0	0.055	0	0.9	0	0.901
FBXO10	RNF123	9606.ENSP00000403802	9606.ENSP00000328287	0	0	0	0	0.061	0	0.9	0	0.902
FBXO10	SOCS1	9606.ENSP00000403802	9606.ENSP00000329418	0	0	0	0	0	0	0.9	0	0.9
FBXO10	KLHL22	9606.ENSP00000403802	9606.ENSP00000331682	0	0	0	0	0.069	0	0.9	0	0.902
FBXO10	ZNRF1	9606.ENSP00000403802	9606.ENSP00000335091	0	0	0	0	0	0	0.9	0	0.9
FBXO10	KLHL25	9606.ENSP00000403802	9606.ENSP00000336800	0	0	0	0	0.077	0	0.9	0	0.903
FBXO10	HUWE1	9606.ENSP00000403802	9606.ENSP00000340648	0	0	0	0	0.062	0	0.9	0	0.902
FBXO10	RNF41	9606.ENSP00000403802	9606.ENSP00000342755	0	0	0	0	0.055	0	0.9	0	0.901
FBXO10	RNF220	9606.ENSP00000403802	9606.ENSP00000347548	0	0	0	0	0.059	0	0.9	0	0.901
FBXO10	RBCK1	9606.ENSP00000403802	9606.ENSP00000348632	0	0	0	0	0	0	0.9	0.056	0.901
FBXO10	MYLIP	9606.ENSP00000403802	9606.ENSP00000349298	0	0	0	0	0	0	0.9	0	0.9
FBXO10	PJA1	9606.ENSP00000403802	9606.ENSP00000355014	0	0	0	0	0.049	0	0.9	0	0.9
FBXO10	TULP4	9606.ENSP00000403802	9606.ENSP00000356064	0	0	0	0	0.061	0	0.9	0	0.902
FBXO10	FBXW4	9606.ENSP00000403802	9606.ENSP00000359149	0	0	0	0	0.061	0	0.9	0.208	0.919
FBXO10	NEURL2	9606.ENSP00000403802	9606.ENSP00000361596	0	0	0	0	0	0	0.9	0	0.9
FBXO10	RNF19B	9606.ENSP00000403802	9606.ENSP00000362555	0	0	0	0	0	0	0.9	0.05	0.9
FBXO10	FBXO6	9606.ENSP00000403802	9606.ENSP00000365944	0	0	0	0	0.05	0	0.9	0.071	0.904
FBXO10	TRIP12	9606.ENSP00000403802	9606.ENSP00000373696	0	0	0	0	0.08	0	0.9	0.334	0.933
FBXO10	RNF14	9606.ENSP00000403802	9606.ENSP00000378028	0	0	0	0	0	0	0.9	0	0.9
FBXO10	SOCS6	9606.ENSP00000403802	9606.ENSP00000381034	0	0	0	0	0	0	0.9	0	0.9
FBXO10	LONRF1	9606.ENSP00000403802	9606.ENSP00000381298	0	0	0	0	0.053	0	0.9	0	0.901
FBXO10	NEDD4L	9606.ENSP00000403802	9606.ENSP00000383199	0	0	0	0	0.055	0	0.9	0	0.901
FBXO10	FBXO11	9606.ENSP00000403802	9606.ENSP00000384823	0	0	0	0.587	0	0	0.9	0.68	0.927
FBXO10	HERC3	9606.ENSP00000403802	9606.ENSP00000385684	0	0	0	0	0.059	0	0.9	0	0.901
FBXO10	WWP1	9606.ENSP00000403802	9606.ENSP00000427793	0	0	0	0	0	0	0.9	0	0.9
FBXO10	KLHL5	9606.ENSP00000403802	9606.ENSP00000423897	0	0	0	0	0	0	0.9	0	0.9
FBXO10	RNF213	9606.ENSP00000403802	9606.ENSP00000464087	0	0	0	0	0	0	0.9	0	0.9
FBXO10	RNF19A	9606.ENSP00000403802	9606.ENSP00000428968	0	0	0	0	0	0	0.9	0.05	0.9
FBXO10	GAN	9606.ENSP00000403802	9606.ENSP00000476795	0	0	0	0	0	0	0.9	0	0.9
FBXO10	WSB2	9606.ENSP00000403802	9606.ENSP00000409131	0	0	0	0	0	0	0.9	0.05	0.9
FBXO10	RNF111	9606.ENSP00000403802	9606.ENSP00000453872	0	0	0	0	0.059	0	0.9	0	0.901
FBXO10	FBXW2	9606.ENSP00000403802	9606.ENSP00000476369	0	0	0	0	0.061	0	0.9	0.049	0.902
FBXO10	RNF217	9606.ENSP00000403802	9606.ENSP00000428698	0	0	0	0	0.059	0	0.9	0.05	0.902
FBXO10	RNF4	9606.ENSP00000403802	9606.ENSP00000426503	0	0	0	0	0.084	0	0.9	0	0.904
FBXO10	SPSB2	9606.ENSP00000403802	9606.ENSP00000428338	0	0	0	0	0.061	0	0.9	0.086	0.906
FBXO10	FBXO32	9606.ENSP00000403802	9606.ENSP00000428205	0	0	0	0	0.061	0	0.9	0.151	0.913
FBXO11	KLHL20	9606.ENSP00000384823	9606.ENSP00000209884	0	0	0	0	0.062	0	0.9	0.071	0.905
FBXO11	RBX1	9606.ENSP00000384823	9606.ENSP00000216225	0	0	0	0	0	0.358	0.9	0.361	0.955
FBXO11	STUB1	9606.ENSP00000384823	9606.ENSP00000219548	0	0	0	0	0	0	0.9	0.096	0.905
FBXO11	UBE3A	9606.ENSP00000384823	9606.ENSP00000232165	0	0	0	0	0.063	0	0.9	0.148	0.913
FBXO11	RNF114	9606.ENSP00000384823	9606.ENSP00000244061	0	0	0	0	0	0	0.9	0	0.9
FBXO11	FBXO9	9606.ENSP00000384823	9606.ENSP00000244426	0	0	0	0	0	0	0.9	0.626	0.961
FBXO11	TRIM21	9606.ENSP00000384823	9606.ENSP00000254436	0	0	0	0	0	0	0.9	0	0.9
FBXO11	MKRN1	9606.ENSP00000384823	9606.ENSP00000255977	0	0	0	0	0.061	0	0.9	0.055	0.903
FBXO11	RNF144B	9606.ENSP00000384823	9606.ENSP00000259939	0	0	0	0	0	0	0.9	0.05	0.9
FBXO11	HERC2	9606.ENSP00000384823	9606.ENSP00000261609	0	0	0	0	0.062	0	0.9	0.072	0.905
FBXO11	MGRN1	9606.ENSP00000384823	9606.ENSP00000262370	0	0	0	0	0	0	0.9	0	0.9
FBXO11	WSB1	9606.ENSP00000384823	9606.ENSP00000262394	0	0	0	0	0.064	0	0.9	0.05	0.903
FBXO11	LNX1	9606.ENSP00000384823	9606.ENSP00000263925	0	0	0	0	0	0.117	0.9	0	0.907
FBXO11	FBXW11	9606.ENSP00000384823	9606.ENSP00000265094	0	0	0	0	0.062	0	0.9	0.425	0.941
FBXO11	SKP2	9606.ENSP00000384823	9606.ENSP00000274255	0	0	0	0	0	0	0.9	0.416	0.939
FBXO11	SH3RF1	9606.ENSP00000384823	9606.ENSP00000284637	0	0	0	0	0	0	0.9	0	0.9
FBXO11	KLHL41	9606.ENSP00000384823	9606.ENSP00000284669	0	0	0	0	0	0	0.9	0	0.9
FBXO11	RNF126	9606.ENSP00000384823	9606.ENSP00000292363	0	0	0	0	0.054	0	0.9	0	0.901
FBXO11	FBXO17	9606.ENSP00000384823	9606.ENSP00000292852	0	0	0	0	0	0	0.9	0.059	0.901
FBXO11	FBXO27	9606.ENSP00000384823	9606.ENSP00000292853	0	0	0	0	0	0	0.9	0.073	0.903
FBXO11	FBXO33	9606.ENSP00000384823	9606.ENSP00000298097	0	0	0	0	0.062	0	0	0.593	0.602
FBXO11	TRIM9	9606.ENSP00000384823	9606.ENSP00000298355	0	0	0	0	0	0	0.9	0	0.9
FBXO11	UNKL	9606.ENSP00000384823	9606.ENSP00000301712	0	0	0	0	0	0.083	0.9	0	0.904
FBXO11	FBXO22	9606.ENSP00000384823	9606.ENSP00000307833	0	0	0	0	0.062	0	0.9	0.22	0.92
FBXO11	UBE3C	9606.ENSP00000384823	9606.ENSP00000309198	0	0	0	0	0.062	0	0.9	0	0.902
FBXO11	FBXO45	9606.ENSP00000384823	9606.ENSP00000310332	0	0	0	0	0.062	0	0	0.553	0.563
FBXO11	FBXW5	9606.ENSP00000384823	9606.ENSP00000313034	0	0	0	0	0	0	0.9	0.282	0.925
FBXO11	KLHL11	9606.ENSP00000384823	9606.ENSP00000314608	0	0	0	0	0	0	0.9	0	0.9
FBXO11	RBBP6	9606.ENSP00000384823	9606.ENSP00000317872	0	0	0	0	0.098	0	0.9	0	0.905
FBXO11	TRIM41	9606.ENSP00000384823	9606.ENSP00000320869	0	0	0	0	0.062	0	0.9	0	0.902
FBXO11	SIAH2	9606.ENSP00000384823	9606.ENSP00000322457	0	0	0	0	0.049	0	0.9	0.047	0.901
FBXO11	LRSAM1	9606.ENSP00000384823	9606.ENSP00000322937	0	0	0	0	0	0	0.9	0	0.9
FBXO11	RLIM	9606.ENSP00000384823	9606.ENSP00000328059	0	0	0	0	0.063	0	0.9	0	0.902
FBXO11	TRAIP	9606.ENSP00000384823	9606.ENSP00000328203	0	0	0	0	0	0	0.9	0	0.9
FBXO11	RNF123	9606.ENSP00000384823	9606.ENSP00000328287	0	0	0	0	0	0	0.9	0	0.9
FBXO11	SOCS1	9606.ENSP00000384823	9606.ENSP00000329418	0	0	0	0	0	0	0.9	0.118	0.908
FBXO11	KLHL22	9606.ENSP00000384823	9606.ENSP00000331682	0	0	0	0	0	0	0.9	0	0.9
FBXO11	ZNRF1	9606.ENSP00000384823	9606.ENSP00000335091	0	0	0	0	0	0	0.9	0	0.9
FBXO11	KLHL25	9606.ENSP00000384823	9606.ENSP00000336800	0	0	0	0	0	0	0.9	0	0.9
FBXO11	HUWE1	9606.ENSP00000384823	9606.ENSP00000340648	0	0	0	0	0.081	0	0.9	0.073	0.907
FBXO11	RNF41	9606.ENSP00000384823	9606.ENSP00000342755	0	0	0	0	0	0	0.9	0	0.9
FBXO11	RNF220	9606.ENSP00000384823	9606.ENSP00000347548	0	0	0	0	0.054	0	0.9	0	0.901
FBXO11	RBCK1	9606.ENSP00000384823	9606.ENSP00000348632	0	0	0	0	0	0	0.9	0.056	0.901
FBXO11	MYLIP	9606.ENSP00000384823	9606.ENSP00000349298	0	0	0	0	0	0	0.9	0	0.9
FBXO11	PJA1	9606.ENSP00000384823	9606.ENSP00000355014	0	0	0	0	0.049	0	0.9	0	0.9
FBXO11	TULP4	9606.ENSP00000384823	9606.ENSP00000356064	0	0	0	0	0.062	0	0.9	0	0.902
FBXO11	FBXW4	9606.ENSP00000384823	9606.ENSP00000359149	0	0	0	0	0	0	0.9	0.146	0.91
FBXO11	NEURL2	9606.ENSP00000384823	9606.ENSP00000361596	0	0	0	0	0	0	0.9	0	0.9
FBXO11	RNF19B	9606.ENSP00000384823	9606.ENSP00000362555	0	0	0	0	0.063	0	0.9	0.05	0.903
FBXO11	FBXO6	9606.ENSP00000384823	9606.ENSP00000365944	0	0	0	0	0	0	0.9	0.293	0.926
FBXO11	FBXO18	9606.ENSP00000384823	9606.ENSP00000369335	0	0	0	0	0	0	0	0.403	0.403
FBXO11	TRIP12	9606.ENSP00000384823	9606.ENSP00000373696	0	0	0	0	0.08	0	0.9	0.334	0.933
FBXO11	RNF14	9606.ENSP00000384823	9606.ENSP00000378028	0	0	0	0	0	0	0.9	0	0.9
FBXO11	SOCS6	9606.ENSP00000384823	9606.ENSP00000381034	0	0	0	0	0.062	0.141	0.9	0.093	0.917
FBXO11	LONRF1	9606.ENSP00000384823	9606.ENSP00000381298	0	0	0	0	0.063	0	0.9	0	0.902
FBXO11	NEDD4L	9606.ENSP00000384823	9606.ENSP00000383199	0	0	0	0	0.055	0	0.9	0.066	0.904
FBXO11	RNF213	9606.ENSP00000384823	9606.ENSP00000464087	0	0	0	0	0	0	0.9	0	0.9
FBXO11	GAN	9606.ENSP00000384823	9606.ENSP00000476795	0	0	0	0	0	0	0.9	0	0.9
FBXO11	RNF217	9606.ENSP00000384823	9606.ENSP00000428698	0	0	0	0	0	0	0.9	0.05	0.9
FBXO11	FBXW2	9606.ENSP00000384823	9606.ENSP00000476369	0	0	0	0	0.061	0	0.9	0.049	0.902
FBXO11	KLHL5	9606.ENSP00000384823	9606.ENSP00000423897	0	0	0	0	0.062	0	0.9	0	0.902
FBXO11	HERC3	9606.ENSP00000384823	9606.ENSP00000385684	0	0	0	0	0.062	0	0.9	0	0.902
FBXO11	RNF19A	9606.ENSP00000384823	9606.ENSP00000428968	0	0	0	0	0.063	0	0.9	0.05	0.903
FBXO11	WSB2	9606.ENSP00000384823	9606.ENSP00000409131	0	0	0	0	0.062	0	0.9	0.05	0.903
FBXO11	RNF4	9606.ENSP00000384823	9606.ENSP00000426503	0	0	0	0	0.084	0	0.9	0.046	0.904
FBXO11	SPSB2	9606.ENSP00000384823	9606.ENSP00000428338	0	0	0	0	0.061	0	0.9	0.086	0.906
FBXO11	WWP1	9606.ENSP00000384823	9606.ENSP00000427793	0	0	0	0	0.064	0	0.9	0.091	0.907
FBXO11	RNF111	9606.ENSP00000384823	9606.ENSP00000453872	0	0	0	0	0.086	0	0.9	0.086	0.909
FBXO11	FBXO32	9606.ENSP00000384823	9606.ENSP00000428205	0	0	0	0	0.061	0	0.9	0.169	0.915
FBXO17	KLHL20	9606.ENSP00000292852	9606.ENSP00000209884	0	0	0	0	0	0	0.9	0	0.9
FBXO17	RBX1	9606.ENSP00000292852	9606.ENSP00000216225	0	0	0	0	0	0.365	0.9	0.217	0.945
FBXO17	STUB1	9606.ENSP00000292852	9606.ENSP00000219548	0	0	0	0	0.061	0	0.9	0.069	0.904
FBXO17	UBE3A	9606.ENSP00000292852	9606.ENSP00000232165	0	0	0	0	0	0	0.9	0	0.9
FBXO17	RNF114	9606.ENSP00000292852	9606.ENSP00000244061	0	0	0	0	0	0	0.9	0	0.9
FBXO17	FBXO9	9606.ENSP00000292852	9606.ENSP00000244426	0	0	0	0	0	0	0.9	0.479	0.945
FBXO17	TRIM21	9606.ENSP00000292852	9606.ENSP00000254436	0	0	0	0	0	0	0.9	0	0.9
FBXO17	MKRN1	9606.ENSP00000292852	9606.ENSP00000255977	0	0	0	0	0	0	0.9	0	0.9
FBXO17	RNF144B	9606.ENSP00000292852	9606.ENSP00000259939	0	0	0	0	0	0	0.9	0	0.9
FBXO17	HERC2	9606.ENSP00000292852	9606.ENSP00000261609	0	0	0	0	0	0	0.9	0	0.9
FBXO17	MGRN1	9606.ENSP00000292852	9606.ENSP00000262370	0	0	0	0	0	0	0.9	0.05	0.9
FBXO17	WSB1	9606.ENSP00000292852	9606.ENSP00000262394	0	0	0	0	0	0	0.9	0	0.9
FBXO17	LNX1	9606.ENSP00000292852	9606.ENSP00000263925	0	0	0	0	0	0	0.9	0	0.9
FBXO17	FBXW11	9606.ENSP00000292852	9606.ENSP00000265094	0	0	0	0	0	0	0.9	0.194	0.915
FBXO17	SKP2	9606.ENSP00000292852	9606.ENSP00000274255	0	0	0	0	0	0	0.9	0.141	0.91
FBXO17	SPOPL	9606.ENSP00000292852	9606.ENSP00000280098	0	0	0	0	0	0	0.54	0	0.54
FBXO17	FBXO36	9606.ENSP00000292852	9606.ENSP00000283946	0	0	0	0	0	0	0	0.43	0.43
FBXO17	SH3RF1	9606.ENSP00000292852	9606.ENSP00000284637	0	0	0	0	0	0	0.9	0	0.9
FBXO17	KLHL41	9606.ENSP00000292852	9606.ENSP00000284669	0	0	0	0	0	0	0.9	0	0.9
FBXO17	RNF126	9606.ENSP00000292852	9606.ENSP00000292363	0	0	0	0	0	0	0.9	0.084	0.904
FBXO17	KBTBD4	9606.ENSP00000292852	9606.ENSP00000415106	0	0	0	0	0	0	0.54	0	0.54
FBXO17	SIAH2	9606.ENSP00000292852	9606.ENSP00000322457	0	0	0	0	0	0	0.9	0	0.9
FBXO17	NEURL2	9606.ENSP00000292852	9606.ENSP00000361596	0	0	0	0	0	0	0.9	0	0.9
FBXO17	FBXO18	9606.ENSP00000292852	9606.ENSP00000369335	0	0	0	0	0	0	0.9	0.046	0.9
FBXO17	RNF220	9606.ENSP00000292852	9606.ENSP00000347548	0	0	0	0	0	0	0.9	0	0.9
FBXO17	TRIM41	9606.ENSP00000292852	9606.ENSP00000320869	0	0	0	0	0	0	0.9	0	0.9
FBXO17	RNF4	9606.ENSP00000292852	9606.ENSP00000426503	0	0	0	0	0	0	0.9	0	0.9
FBXO17	MYLIP	9606.ENSP00000292852	9606.ENSP00000349298	0	0	0	0	0	0	0.9	0	0.9
FBXO17	RNF19B	9606.ENSP00000292852	9606.ENSP00000362555	0	0	0	0	0	0	0.9	0	0.9
FBXO17	KLHL22	9606.ENSP00000292852	9606.ENSP00000331682	0	0	0	0	0	0	0.9	0	0.9
FBXO17	RLIM	9606.ENSP00000292852	9606.ENSP00000328059	0	0	0	0	0	0	0.9	0	0.9
FBXO17	RNF111	9606.ENSP00000292852	9606.ENSP00000453872	0	0	0	0	0	0	0.9	0	0.9
FBXO17	TRIM9	9606.ENSP00000292852	9606.ENSP00000298355	0	0	0	0	0.05	0	0.9	0	0.9
FBXO17	WWP1	9606.ENSP00000292852	9606.ENSP00000427793	0	0	0	0	0	0	0.9	0.043	0.9
FBXO17	FBXO32	9606.ENSP00000292852	9606.ENSP00000428205	0	0	0	0	0	0	0.9	0.044	0.9
FBXO17	TRIP12	9606.ENSP00000292852	9606.ENSP00000373696	0	0	0	0	0	0	0.9	0	0.9
FBXO17	PJA1	9606.ENSP00000292852	9606.ENSP00000355014	0	0	0	0	0	0	0.9	0	0.9
FBXO17	SPSB2	9606.ENSP00000292852	9606.ENSP00000428338	0	0	0	0	0	0	0.9	0.044	0.9
FBXO17	SOCS1	9606.ENSP00000292852	9606.ENSP00000329418	0	0	0	0	0	0	0.9	0	0.9
FBXO17	UBE3C	9606.ENSP00000292852	9606.ENSP00000309198	0	0	0	0	0	0	0.9	0	0.9
FBXO17	KLHL5	9606.ENSP00000292852	9606.ENSP00000423897	0	0	0	0	0	0	0.9	0	0.9
FBXO17	TULP4	9606.ENSP00000292852	9606.ENSP00000356064	0	0	0	0	0	0	0.9	0	0.9
FBXO17	KLHL11	9606.ENSP00000292852	9606.ENSP00000314608	0	0	0	0	0	0	0.9	0	0.9
FBXO17	NEDD4L	9606.ENSP00000292852	9606.ENSP00000383199	0	0	0	0	0	0	0.9	0.043	0.9
FBXO17	LRSAM1	9606.ENSP00000292852	9606.ENSP00000322937	0	0	0	0	0	0	0.9	0	0.9
FBXO17	LONRF1	9606.ENSP00000292852	9606.ENSP00000381298	0	0	0	0	0	0	0.9	0	0.9
FBXO17	RNF41	9606.ENSP00000292852	9606.ENSP00000342755	0	0	0	0	0	0	0.9	0	0.9
FBXO17	RNF123	9606.ENSP00000292852	9606.ENSP00000328287	0	0	0	0	0	0	0.9	0	0.9
FBXO17	TRAIP	9606.ENSP00000292852	9606.ENSP00000328203	0	0	0	0	0	0	0.9	0	0.9
FBXO17	RNF213	9606.ENSP00000292852	9606.ENSP00000464087	0	0	0	0	0	0	0.9	0	0.9
FBXO17	RNF14	9606.ENSP00000292852	9606.ENSP00000378028	0	0	0	0	0.05	0	0.9	0	0.9
FBXO17	KLHL25	9606.ENSP00000292852	9606.ENSP00000336800	0	0	0	0	0	0	0.9	0	0.9
FBXO17	RNF217	9606.ENSP00000292852	9606.ENSP00000428698	0	0	0	0	0	0	0.9	0	0.9
FBXO17	UNKL	9606.ENSP00000292852	9606.ENSP00000301712	0	0	0	0	0	0	0.9	0	0.9
FBXO17	RNF19A	9606.ENSP00000292852	9606.ENSP00000428968	0	0	0	0	0	0	0.9	0	0.9
FBXO17	WSB2	9606.ENSP00000292852	9606.ENSP00000409131	0	0	0	0	0	0	0.9	0	0.9
FBXO17	ZNRF1	9606.ENSP00000292852	9606.ENSP00000335091	0	0	0	0	0	0	0.9	0	0.9
FBXO17	RBBP6	9606.ENSP00000292852	9606.ENSP00000317872	0	0	0	0	0	0	0.9	0	0.9
FBXO17	HERC3	9606.ENSP00000292852	9606.ENSP00000385684	0	0	0	0	0	0	0.9	0	0.9
FBXO17	FBXO22	9606.ENSP00000292852	9606.ENSP00000307833	0	0	0	0	0	0	0.9	0.058	0.901
FBXO17	GAN	9606.ENSP00000292852	9606.ENSP00000476795	0	0	0	0	0	0	0.9	0.063	0.902
FBXO17	RBCK1	9606.ENSP00000292852	9606.ENSP00000348632	0	0	0	0	0.051	0	0.9	0.053	0.902
FBXO17	FBXO27	9606.ENSP00000292852	9606.ENSP00000292853	0	0	0	0.956	0	0	0.9	0.931	0.904
FBXO17	SOCS6	9606.ENSP00000292852	9606.ENSP00000381034	0	0	0	0	0	0	0.9	0.084	0.904
FBXO17	HUWE1	9606.ENSP00000292852	9606.ENSP00000340648	0	0	0	0	0	0	0.9	0.109	0.907
FBXO17	FBXO6	9606.ENSP00000292852	9606.ENSP00000365944	0	0	0	0.856	0	0	0.9	0.801	0.911
FBXO17	FBXW4	9606.ENSP00000292852	9606.ENSP00000359149	0	0	0	0	0	0	0.9	0.46	0.943
FBXO17	FBXW5	9606.ENSP00000292852	9606.ENSP00000313034	0	0	0	0	0.053	0	0.9	0.475	0.945
FBXO17	FBXW2	9606.ENSP00000292852	9606.ENSP00000476369	0	0	0	0	0	0.234	0.9	0.356	0.946
FBXO18	RBX1	9606.ENSP00000369335	9606.ENSP00000216225	0	0	0	0	0.063	0.379	0.9	0.646	0.976
FBXO18	FBXO5	9606.ENSP00000369335	9606.ENSP00000229758	0	0	0	0	0	0	0	0.434	0.434
FBXO18	FBXO9	9606.ENSP00000369335	9606.ENSP00000244426	0	0	0	0	0.066	0	0.9	0.231	0.921
FBXO18	RAD18	9606.ENSP00000369335	9606.ENSP00000264926	0	0	0	0	0.063	0.267	0	0.617	0.714
FBXO18	FBXW11	9606.ENSP00000369335	9606.ENSP00000265094	0	0	0	0	0	0	0.9	0.233	0.92
FBXO18	SKP2	9606.ENSP00000369335	9606.ENSP00000274255	0	0	0	0	0	0	0.9	0.206	0.917
FBXO18	SPOPL	9606.ENSP00000369335	9606.ENSP00000280098	0	0	0	0	0	0	0.54	0	0.54
FBXO18	FBXO27	9606.ENSP00000369335	9606.ENSP00000292853	0	0	0	0	0	0	0.9	0.046	0.9
FBXO18	HLTF	9606.ENSP00000369335	9606.ENSP00000308944	0.068	0	0	0	0.063	0.359	0	0.752	0.842
FBXO18	FBXW5	9606.ENSP00000369335	9606.ENSP00000313034	0	0	0	0	0	0	0.9	0.186	0.915
FBXO18	KLHL11	9606.ENSP00000369335	9606.ENSP00000314608	0	0	0	0	0	0	0.54	0	0.54
FBXO18	SHPRH	9606.ENSP00000369335	9606.ENSP00000356475	0.068	0	0	0	0.063	0.186	0	0.551	0.638
FBXO18	FBXW4	9606.ENSP00000369335	9606.ENSP00000359149	0	0	0	0	0.059	0	0.54	0.211	0.628
FBXO18	FBXO6	9606.ENSP00000369335	9606.ENSP00000365944	0	0	0	0	0	0	0.9	0.111	0.907
FBXO18	KBTBD4	9606.ENSP00000369335	9606.ENSP00000415106	0	0	0	0	0	0	0.54	0	0.54
FBXO18	FBXO32	9606.ENSP00000369335	9606.ENSP00000428205	0	0	0	0	0.058	0	0.9	0.065	0.904
FBXO22	KLHL20	9606.ENSP00000307833	9606.ENSP00000209884	0	0	0	0	0.059	0	0.9	0	0.901
FBXO22	RBX1	9606.ENSP00000307833	9606.ENSP00000216225	0	0	0	0	0.062	0.236	0.9	0.186	0.933
FBXO22	STUB1	9606.ENSP00000307833	9606.ENSP00000219548	0	0	0	0	0.08	0	0.9	0.06	0.905
FBXO22	UBE3A	9606.ENSP00000307833	9606.ENSP00000232165	0	0	0	0	0.062	0	0.9	0	0.902
FBXO22	RNF114	9606.ENSP00000307833	9606.ENSP00000244061	0	0	0	0	0.065	0	0.9	0	0.902
FBXO22	FBXO9	9606.ENSP00000307833	9606.ENSP00000244426	0	0	0	0	0	0	0.9	0	0.9
FBXO22	TRIM21	9606.ENSP00000307833	9606.ENSP00000254436	0	0	0	0	0	0	0.9	0.043	0.9
FBXO22	MKRN1	9606.ENSP00000307833	9606.ENSP00000255977	0	0	0	0	0	0	0.9	0	0.9
FBXO22	RNF144B	9606.ENSP00000307833	9606.ENSP00000259939	0	0	0	0	0	0	0.9	0	0.9
FBXO22	HERC2	9606.ENSP00000307833	9606.ENSP00000261609	0	0	0	0	0.055	0	0.9	0	0.901
FBXO22	MGRN1	9606.ENSP00000307833	9606.ENSP00000262370	0	0	0	0	0.062	0	0.9	0	0.902
FBXO22	WSB1	9606.ENSP00000307833	9606.ENSP00000262394	0	0	0	0	0	0	0.9	0	0.9
FBXO22	LNX1	9606.ENSP00000307833	9606.ENSP00000263925	0	0	0	0	0	0	0.9	0	0.9
FBXO22	FBXW11	9606.ENSP00000307833	9606.ENSP00000265094	0	0	0	0	0	0	0.9	0.17	0.913
FBXO22	SKP2	9606.ENSP00000307833	9606.ENSP00000274255	0	0	0	0	0.077	0	0.9	0.328	0.932
FBXO22	FBXO36	9606.ENSP00000307833	9606.ENSP00000283946	0	0	0	0	0.051	0	0	0.495	0.5
FBXO22	SH3RF1	9606.ENSP00000307833	9606.ENSP00000284637	0	0	0	0	0.055	0	0.9	0	0.901
FBXO22	KLHL41	9606.ENSP00000307833	9606.ENSP00000284669	0	0	0	0	0	0	0.9	0	0.9
FBXO22	RNF126	9606.ENSP00000307833	9606.ENSP00000292363	0	0	0	0	0.068	0	0.9	0	0.902
FBXO22	FBXO27	9606.ENSP00000307833	9606.ENSP00000292853	0	0	0	0	0	0	0.9	0.058	0.901
FBXO22	TRIM9	9606.ENSP00000307833	9606.ENSP00000298355	0	0	0	0	0	0	0.9	0	0.9
FBXO22	UNKL	9606.ENSP00000307833	9606.ENSP00000301712	0	0	0	0	0	0	0.9	0	0.9
FBXO22	SIAH2	9606.ENSP00000307833	9606.ENSP00000322457	0	0	0	0	0	0	0.9	0	0.9
FBXO22	NEURL2	9606.ENSP00000307833	9606.ENSP00000361596	0	0	0	0	0	0	0.9	0	0.9
FBXO22	RNF4	9606.ENSP00000307833	9606.ENSP00000426503	0	0	0	0	0	0	0.9	0	0.9
FBXO22	HUWE1	9606.ENSP00000307833	9606.ENSP00000340648	0	0	0	0	0	0	0.9	0	0.9
FBXO22	MYLIP	9606.ENSP00000307833	9606.ENSP00000349298	0	0	0	0	0	0	0.9	0	0.9
FBXO22	KLHL22	9606.ENSP00000307833	9606.ENSP00000331682	0	0	0	0	0	0	0.9	0	0.9
FBXO22	WWP1	9606.ENSP00000307833	9606.ENSP00000427793	0	0	0	0	0	0	0.9	0	0.9
FBXO22	TRIP12	9606.ENSP00000307833	9606.ENSP00000373696	0	0	0	0	0	0	0.9	0	0.9
FBXO22	SOCS1	9606.ENSP00000307833	9606.ENSP00000329418	0	0	0	0	0	0	0.9	0.047	0.9
FBXO22	GAN	9606.ENSP00000307833	9606.ENSP00000476795	0	0	0	0	0	0	0.9	0	0.9
FBXO22	RNF123	9606.ENSP00000307833	9606.ENSP00000328287	0	0	0	0	0.042	0	0.9	0	0.9
FBXO22	KLHL25	9606.ENSP00000307833	9606.ENSP00000336800	0	0	0	0	0	0	0.9	0	0.9
FBXO22	WSB2	9606.ENSP00000307833	9606.ENSP00000409131	0	0	0	0	0	0	0.9	0	0.9
FBXO22	ZNRF1	9606.ENSP00000307833	9606.ENSP00000335091	0	0	0	0	0	0	0.9	0	0.9
FBXO22	RBBP6	9606.ENSP00000307833	9606.ENSP00000317872	0	0	0	0	0	0	0.9	0	0.9
FBXO22	TRIM41	9606.ENSP00000307833	9606.ENSP00000320869	0	0	0	0	0	0	0.9	0	0.9
FBXO22	PJA1	9606.ENSP00000307833	9606.ENSP00000355014	0	0	0	0	0	0	0.9	0	0.9
FBXO22	SPSB2	9606.ENSP00000307833	9606.ENSP00000428338	0	0	0	0	0	0	0.9	0	0.9
FBXO22	UBE3C	9606.ENSP00000307833	9606.ENSP00000309198	0	0	0	0	0	0	0.9	0	0.9
FBXO22	KLHL5	9606.ENSP00000307833	9606.ENSP00000423897	0	0	0	0	0	0	0.9	0	0.9
FBXO22	TULP4	9606.ENSP00000307833	9606.ENSP00000356064	0	0	0	0	0	0	0.9	0	0.9
FBXO22	KLHL11	9606.ENSP00000307833	9606.ENSP00000314608	0	0	0	0	0	0	0.9	0	0.9
FBXO22	LONRF1	9606.ENSP00000307833	9606.ENSP00000381298	0	0	0	0	0	0	0.9	0	0.9
FBXO22	RBCK1	9606.ENSP00000307833	9606.ENSP00000348632	0	0	0	0	0	0	0.9	0	0.9
FBXO22	RNF213	9606.ENSP00000307833	9606.ENSP00000464087	0	0	0	0	0	0	0.9	0	0.9
FBXO22	RNF14	9606.ENSP00000307833	9606.ENSP00000378028	0	0	0	0	0	0	0.9	0	0.9
FBXO22	RNF19A	9606.ENSP00000307833	9606.ENSP00000428968	0	0	0	0	0	0	0.9	0	0.9
FBXO22	NEDD4L	9606.ENSP00000307833	9606.ENSP00000383199	0	0	0	0	0.055	0	0.9	0	0.901
FBXO22	TRAIP	9606.ENSP00000307833	9606.ENSP00000328203	0	0	0	0	0.055	0	0.9	0	0.901
FBXO22	RNF217	9606.ENSP00000307833	9606.ENSP00000428698	0	0	0	0	0.055	0	0.9	0	0.901
FBXO22	HERC3	9606.ENSP00000307833	9606.ENSP00000385684	0	0	0	0	0.059	0	0.9	0	0.901
FBXO22	RNF220	9606.ENSP00000307833	9606.ENSP00000347548	0	0	0	0	0.059	0	0.9	0	0.901
FBXO22	RNF111	9606.ENSP00000307833	9606.ENSP00000453872	0	0	0	0	0.06	0	0.9	0	0.901
FBXO22	SOCS6	9606.ENSP00000307833	9606.ENSP00000381034	0	0	0	0	0.057	0	0.9	0	0.901
FBXO22	LRSAM1	9606.ENSP00000307833	9606.ENSP00000322937	0	0	0	0	0.067	0	0.9	0	0.902
FBXO22	RNF41	9606.ENSP00000307833	9606.ENSP00000342755	0	0	0	0	0.059	0	0.9	0.058	0.903
FBXO22	FBXW2	9606.ENSP00000307833	9606.ENSP00000476369	0	0	0	0	0.06	0	0.9	0.066	0.904
FBXO22	RNF19B	9606.ENSP00000307833	9606.ENSP00000362555	0	0	0	0	0	0	0.9	0.092	0.905
FBXO22	FBXW4	9606.ENSP00000307833	9606.ENSP00000359149	0	0	0	0	0	0	0.9	0.1	0.906
FBXO22	FBXO32	9606.ENSP00000307833	9606.ENSP00000428205	0	0	0	0	0	0	0.9	0.167	0.913
FBXO22	FBXW5	9606.ENSP00000307833	9606.ENSP00000313034	0	0	0	0	0	0	0.9	0.169	0.913
FBXO22	RLIM	9606.ENSP00000307833	9606.ENSP00000328059	0	0	0	0	0.055	0	0.9	0.187	0.916
FBXO22	FBXO6	9606.ENSP00000307833	9606.ENSP00000365944	0	0	0	0	0	0	0.9	0.274	0.924
FBXO24	FBXO27	9606.ENSP00000416558	9606.ENSP00000292853	0	0	0	0	0	0	0	0.441	0.441
FBXO24	RNF214	9606.ENSP00000416558	9606.ENSP00000300650	0	0	0	0	0	0	0	0.745	0.745
FBXO27	KLHL20	9606.ENSP00000292853	9606.ENSP00000209884	0	0	0	0	0	0	0.9	0	0.9
FBXO27	RBX1	9606.ENSP00000292853	9606.ENSP00000216225	0	0	0	0	0	0.365	0.9	0.324	0.953
FBXO27	STUB1	9606.ENSP00000292853	9606.ENSP00000219548	0	0	0	0	0.061	0.32	0.9	0.069	0.932
FBXO27	UBE3A	9606.ENSP00000292853	9606.ENSP00000232165	0	0	0	0	0	0	0.9	0	0.9
FBXO27	RNF114	9606.ENSP00000292853	9606.ENSP00000244061	0	0	0	0	0	0	0.9	0	0.9
FBXO27	FBXO9	9606.ENSP00000292853	9606.ENSP00000244426	0	0	0	0	0	0	0.9	0.268	0.923
FBXO27	TRIM21	9606.ENSP00000292853	9606.ENSP00000254436	0	0	0	0	0	0	0.9	0	0.9
FBXO27	MKRN1	9606.ENSP00000292853	9606.ENSP00000255977	0	0	0	0	0	0	0.9	0	0.9
FBXO27	RNF144B	9606.ENSP00000292853	9606.ENSP00000259939	0	0	0	0	0	0	0.9	0	0.9
FBXO27	HERC2	9606.ENSP00000292853	9606.ENSP00000261609	0	0	0	0	0	0	0.9	0	0.9
FBXO27	MGRN1	9606.ENSP00000292853	9606.ENSP00000262370	0	0	0	0	0	0	0.9	0.05	0.9
FBXO27	WSB1	9606.ENSP00000292853	9606.ENSP00000262394	0	0	0	0	0	0	0.9	0	0.9
FBXO27	LNX1	9606.ENSP00000292853	9606.ENSP00000263925	0	0	0	0	0	0	0.9	0	0.9
FBXO27	FBXW11	9606.ENSP00000292853	9606.ENSP00000265094	0	0	0	0	0	0	0.9	0.086	0.904
FBXO27	SKP2	9606.ENSP00000292853	9606.ENSP00000274255	0	0	0	0	0	0	0.9	0.14	0.91
FBXO27	SPOPL	9606.ENSP00000292853	9606.ENSP00000280098	0	0	0	0	0	0	0.54	0	0.54
FBXO27	SH3RF1	9606.ENSP00000292853	9606.ENSP00000284637	0	0	0	0	0	0	0.9	0	0.9
FBXO27	KLHL41	9606.ENSP00000292853	9606.ENSP00000284669	0	0	0	0	0	0	0.9	0	0.9
FBXO27	RNF126	9606.ENSP00000292853	9606.ENSP00000292363	0	0	0	0	0	0	0.9	0.084	0.904
FBXO27	KBTBD4	9606.ENSP00000292853	9606.ENSP00000415106	0	0	0	0	0	0	0.54	0	0.54
FBXO27	SIAH2	9606.ENSP00000292853	9606.ENSP00000322457	0	0	0	0	0	0	0.9	0	0.9
FBXO27	NEURL2	9606.ENSP00000292853	9606.ENSP00000361596	0	0	0	0	0	0	0.9	0	0.9
FBXO27	RNF220	9606.ENSP00000292853	9606.ENSP00000347548	0	0	0	0	0	0	0.9	0	0.9
FBXO27	TRIM41	9606.ENSP00000292853	9606.ENSP00000320869	0	0	0	0	0	0	0.9	0	0.9
FBXO27	RNF4	9606.ENSP00000292853	9606.ENSP00000426503	0	0	0	0	0	0	0.9	0	0.9
FBXO27	MYLIP	9606.ENSP00000292853	9606.ENSP00000349298	0	0	0	0	0	0	0.9	0	0.9
FBXO27	RNF19B	9606.ENSP00000292853	9606.ENSP00000362555	0	0	0	0	0	0	0.9	0	0.9
FBXO27	KLHL22	9606.ENSP00000292853	9606.ENSP00000331682	0	0	0	0	0	0	0.9	0	0.9
FBXO27	RLIM	9606.ENSP00000292853	9606.ENSP00000328059	0	0	0	0	0	0	0.9	0	0.9
FBXO27	RNF111	9606.ENSP00000292853	9606.ENSP00000453872	0	0	0	0	0	0	0.9	0	0.9
FBXO27	TRIM9	9606.ENSP00000292853	9606.ENSP00000298355	0	0	0	0	0.05	0	0.9	0	0.9
FBXO27	WWP1	9606.ENSP00000292853	9606.ENSP00000427793	0	0	0	0	0	0	0.9	0.043	0.9
FBXO27	FBXO32	9606.ENSP00000292853	9606.ENSP00000428205	0	0	0	0	0	0	0.9	0.044	0.9
FBXO27	TRIP12	9606.ENSP00000292853	9606.ENSP00000373696	0	0	0	0	0	0	0.9	0	0.9
FBXO27	PJA1	9606.ENSP00000292853	9606.ENSP00000355014	0	0	0	0	0	0	0.9	0	0.9
FBXO27	SPSB2	9606.ENSP00000292853	9606.ENSP00000428338	0	0	0	0	0	0	0.9	0.044	0.9
FBXO27	SOCS1	9606.ENSP00000292853	9606.ENSP00000329418	0	0	0	0	0	0	0.9	0	0.9
FBXO27	UBE3C	9606.ENSP00000292853	9606.ENSP00000309198	0	0	0	0	0	0	0.9	0	0.9
FBXO27	KLHL5	9606.ENSP00000292853	9606.ENSP00000423897	0	0	0	0	0	0	0.9	0	0.9
FBXO27	TULP4	9606.ENSP00000292853	9606.ENSP00000356064	0	0	0	0	0	0	0.9	0	0.9
FBXO27	KLHL11	9606.ENSP00000292853	9606.ENSP00000314608	0	0	0	0	0	0	0.9	0	0.9
FBXO27	NEDD4L	9606.ENSP00000292853	9606.ENSP00000383199	0	0	0	0	0	0	0.9	0.043	0.9
FBXO27	LRSAM1	9606.ENSP00000292853	9606.ENSP00000322937	0	0	0	0	0	0	0.9	0	0.9
FBXO27	LONRF1	9606.ENSP00000292853	9606.ENSP00000381298	0	0	0	0	0	0	0.9	0	0.9
FBXO27	RNF41	9606.ENSP00000292853	9606.ENSP00000342755	0	0	0	0	0	0	0.9	0	0.9
FBXO27	RNF123	9606.ENSP00000292853	9606.ENSP00000328287	0	0	0	0	0	0	0.9	0	0.9
FBXO27	TRAIP	9606.ENSP00000292853	9606.ENSP00000328203	0	0	0	0	0	0	0.9	0	0.9
FBXO27	RNF213	9606.ENSP00000292853	9606.ENSP00000464087	0	0	0	0	0	0	0.9	0	0.9
FBXO27	RNF14	9606.ENSP00000292853	9606.ENSP00000378028	0	0	0	0	0.05	0	0.9	0	0.9
FBXO27	KLHL25	9606.ENSP00000292853	9606.ENSP00000336800	0	0	0	0	0	0	0.9	0	0.9
FBXO27	RNF217	9606.ENSP00000292853	9606.ENSP00000428698	0	0	0	0	0	0	0.9	0	0.9
FBXO27	UNKL	9606.ENSP00000292853	9606.ENSP00000301712	0	0	0	0	0	0	0.9	0	0.9
FBXO27	RNF19A	9606.ENSP00000292853	9606.ENSP00000428968	0	0	0	0	0	0	0.9	0	0.9
FBXO27	WSB2	9606.ENSP00000292853	9606.ENSP00000409131	0	0	0	0	0	0	0.9	0	0.9
FBXO27	ZNRF1	9606.ENSP00000292853	9606.ENSP00000335091	0	0	0	0	0	0	0.9	0	0.9
FBXO27	RBBP6	9606.ENSP00000292853	9606.ENSP00000317872	0	0	0	0	0	0	0.9	0	0.9
FBXO27	HERC3	9606.ENSP00000292853	9606.ENSP00000385684	0	0	0	0	0	0	0.9	0	0.9
FBXO27	RBCK1	9606.ENSP00000292853	9606.ENSP00000348632	0	0	0	0	0.051	0	0.9	0	0.901
FBXO27	GAN	9606.ENSP00000292853	9606.ENSP00000476795	0	0	0	0	0	0	0.9	0.063	0.902
FBXO27	SOCS6	9606.ENSP00000292853	9606.ENSP00000381034	0	0	0	0	0	0	0.9	0.062	0.902
FBXO27	HUWE1	9606.ENSP00000292853	9606.ENSP00000340648	0	0	0	0	0	0	0.9	0.109	0.907
FBXO27	FBXO6	9606.ENSP00000292853	9606.ENSP00000365944	0	0	0	0.882	0	0	0.9	0.817	0.909
FBXO27	FBXW2	9606.ENSP00000292853	9606.ENSP00000476369	0	0	0	0	0	0	0.9	0.219	0.918
FBXO27	FBXW4	9606.ENSP00000292853	9606.ENSP00000359149	0	0	0	0	0	0	0.9	0.271	0.923
FBXO27	FBXW5	9606.ENSP00000292853	9606.ENSP00000313034	0	0	0	0	0.053	0	0.9	0.547	0.953
FBXO3	RBX1	9606.ENSP00000265651	9606.ENSP00000216225	0	0	0	0	0.062	0.336	0	0.462	0.636
FBXO3	WSB1	9606.ENSP00000265651	9606.ENSP00000262394	0	0	0	0	0	0	0	0.44	0.44
FBXO3	FBXW11	9606.ENSP00000265651	9606.ENSP00000265094	0	0	0	0	0	0	0	0.443	0.443
FBXO32	KLHL20	9606.ENSP00000428205	9606.ENSP00000209884	0	0	0	0	0.055	0	0.9	0	0.901
FBXO32	RBX1	9606.ENSP00000428205	9606.ENSP00000216225	0	0	0	0	0	0.294	0.9	0.172	0.936
FBXO32	STUB1	9606.ENSP00000428205	9606.ENSP00000219548	0	0	0	0	0	0.11	0.9	0.319	0.934
FBXO32	UBE3A	9606.ENSP00000428205	9606.ENSP00000232165	0	0	0	0	0	0	0.9	0.136	0.909
FBXO32	ZFAND5	9606.ENSP00000428205	9606.ENSP00000237937	0	0	0	0	0.063	0	0	0.492	0.504
FBXO32	RNF114	9606.ENSP00000428205	9606.ENSP00000244061	0	0	0	0	0.055	0	0.9	0	0.901
FBXO32	FBXO9	9606.ENSP00000428205	9606.ENSP00000244426	0	0	0	0	0	0	0.9	0.353	0.932
FBXO32	TRIM21	9606.ENSP00000428205	9606.ENSP00000254436	0	0	0	0	0	0	0.9	0	0.9
FBXO32	MKRN1	9606.ENSP00000428205	9606.ENSP00000255977	0	0	0	0	0	0	0.9	0	0.9
FBXO32	RNF144B	9606.ENSP00000428205	9606.ENSP00000259939	0	0	0	0	0	0	0.9	0.055	0.901
FBXO32	HERC2	9606.ENSP00000428205	9606.ENSP00000261609	0	0	0	0	0.061	0	0.9	0.05	0.903
FBXO32	MGRN1	9606.ENSP00000428205	9606.ENSP00000262370	0	0	0	0	0	0	0.9	0.072	0.903
FBXO32	WSB1	9606.ENSP00000428205	9606.ENSP00000262394	0	0	0	0	0	0	0.9	0	0.9
FBXO32	LNX1	9606.ENSP00000428205	9606.ENSP00000263925	0	0	0	0	0	0	0.9	0.132	0.909
FBXO32	FBXW11	9606.ENSP00000428205	9606.ENSP00000265094	0	0	0	0	0.063	0	0.9	0.097	0.908
FBXO32	SKP2	9606.ENSP00000428205	9606.ENSP00000274255	0	0	0	0	0	0	0.9	0.209	0.917
FBXO32	SPOPL	9606.ENSP00000428205	9606.ENSP00000280098	0	0	0	0	0	0	0.54	0	0.54
FBXO32	SH3RF1	9606.ENSP00000428205	9606.ENSP00000284637	0	0	0	0	0.052	0	0.9	0	0.901
FBXO32	KLHL41	9606.ENSP00000428205	9606.ENSP00000284669	0	0	0	0	0.062	0	0.9	0.174	0.915
FBXO32	RNF126	9606.ENSP00000428205	9606.ENSP00000292363	0	0	0	0	0.062	0	0.9	0.074	0.905
FBXO32	TRIM54	9606.ENSP00000428205	9606.ENSP00000296098	0	0	0	0	0.062	0	0	0.699	0.706
FBXO32	TRIM9	9606.ENSP00000428205	9606.ENSP00000298355	0	0	0	0	0	0	0.9	0	0.9
FBXO32	UNKL	9606.ENSP00000428205	9606.ENSP00000301712	0	0	0	0	0	0	0.9	0	0.9
FBXO32	UBE3C	9606.ENSP00000428205	9606.ENSP00000309198	0	0	0	0	0.055	0	0.9	0.074	0.904
FBXO32	FBXW5	9606.ENSP00000428205	9606.ENSP00000313034	0	0	0	0	0	0	0.9	0.137	0.91
FBXO32	KLHL11	9606.ENSP00000428205	9606.ENSP00000314608	0	0	0	0	0	0	0.9	0	0.9
FBXO32	RBBP6	9606.ENSP00000428205	9606.ENSP00000317872	0	0	0	0	0.078	0	0.9	0	0.903
FBXO32	TRIM41	9606.ENSP00000428205	9606.ENSP00000320869	0	0	0	0	0	0	0.9	0	0.9
FBXO32	SIAH2	9606.ENSP00000428205	9606.ENSP00000322457	0	0	0	0	0.059	0	0.9	0.072	0.905
FBXO32	LRSAM1	9606.ENSP00000428205	9606.ENSP00000322937	0	0	0	0	0	0	0.9	0	0.9
FBXO32	RLIM	9606.ENSP00000428205	9606.ENSP00000328059	0	0	0	0	0.062	0	0.9	0.064	0.904
FBXO32	TRAIP	9606.ENSP00000428205	9606.ENSP00000328203	0	0	0	0	0.063	0	0.9	0	0.902
FBXO32	RNF123	9606.ENSP00000428205	9606.ENSP00000328287	0	0	0	0	0	0	0.9	0	0.9
FBXO32	SOCS1	9606.ENSP00000428205	9606.ENSP00000329418	0	0	0	0	0.061	0	0.9	0.083	0.906
FBXO32	KLHL22	9606.ENSP00000428205	9606.ENSP00000331682	0	0	0	0	0.061	0	0.9	0	0.902
FBXO32	ZNRF1	9606.ENSP00000428205	9606.ENSP00000335091	0	0	0	0	0	0	0.9	0.052	0.901
FBXO32	KLHL25	9606.ENSP00000428205	9606.ENSP00000336800	0	0	0	0	0	0	0.9	0	0.9
FBXO32	HUWE1	9606.ENSP00000428205	9606.ENSP00000340648	0	0	0	0	0	0	0.9	0.146	0.91
FBXO32	RNF41	9606.ENSP00000428205	9606.ENSP00000342755	0	0	0	0	0	0	0.9	0.055	0.901
FBXO32	RNF220	9606.ENSP00000428205	9606.ENSP00000347548	0	0	0	0	0	0	0.9	0	0.9
FBXO32	RBCK1	9606.ENSP00000428205	9606.ENSP00000348632	0	0	0	0	0	0	0.9	0.055	0.901
FBXO32	MYLIP	9606.ENSP00000428205	9606.ENSP00000349298	0	0	0	0	0.062	0	0.9	0.148	0.913
FBXO32	PJA1	9606.ENSP00000428205	9606.ENSP00000355014	0	0	0	0	0.062	0	0.9	0.096	0.907
FBXO32	TULP4	9606.ENSP00000428205	9606.ENSP00000356064	0	0	0	0	0	0	0.9	0	0.9
FBXO32	FBXW4	9606.ENSP00000428205	9606.ENSP00000359149	0	0	0	0	0	0	0.9	0.096	0.905
FBXO32	NEURL2	9606.ENSP00000428205	9606.ENSP00000361596	0	0	0	0	0	0	0.9	0.345	0.931
FBXO32	RNF19B	9606.ENSP00000428205	9606.ENSP00000362555	0	0	0	0	0.046	0	0.9	0.055	0.901
FBXO32	RING1	9606.ENSP00000428205	9606.ENSP00000363787	0	0	0	0	0	0	0	0.677	0.677
FBXO32	FBXO6	9606.ENSP00000428205	9606.ENSP00000365944	0	0	0	0	0	0	0.9	0.094	0.905
FBXO32	TRIP12	9606.ENSP00000428205	9606.ENSP00000373696	0	0	0	0	0.099	0	0.9	0.186	0.92
FBXO32	RNF14	9606.ENSP00000428205	9606.ENSP00000378028	0	0	0	0	0	0	0.9	0	0.9
FBXO32	SOCS6	9606.ENSP00000428205	9606.ENSP00000381034	0	0	0	0	0.061	0	0.9	0	0.902
FBXO32	LONRF1	9606.ENSP00000428205	9606.ENSP00000381298	0	0	0	0	0	0	0.9	0.058	0.901
FBXO32	NEDD4L	9606.ENSP00000428205	9606.ENSP00000383199	0	0	0	0	0.062	0	0.9	0.069	0.905
FBXO32	HERC3	9606.ENSP00000428205	9606.ENSP00000385684	0	0	0	0	0.061	0	0.9	0	0.902
FBXO32	WSB2	9606.ENSP00000428205	9606.ENSP00000409131	0	0	0	0	0	0	0.9	0	0.9
FBXO32	KBTBD4	9606.ENSP00000428205	9606.ENSP00000415106	0	0	0	0	0	0	0.54	0	0.54
FBXO32	KLHL5	9606.ENSP00000428205	9606.ENSP00000423897	0	0	0	0	0	0	0.9	0	0.9
FBXO32	RNF4	9606.ENSP00000428205	9606.ENSP00000426503	0	0	0	0	0	0	0.9	0	0.9
FBXO32	WWP1	9606.ENSP00000428205	9606.ENSP00000427793	0	0	0	0	0	0	0.9	0.069	0.902
FBXO32	GAN	9606.ENSP00000428205	9606.ENSP00000476795	0	0	0	0	0	0	0.9	0.058	0.901
FBXO32	SPSB2	9606.ENSP00000428205	9606.ENSP00000428338	0	0	0	0	0	0	0.9	0.056	0.901
FBXO32	FBXW2	9606.ENSP00000428205	9606.ENSP00000476369	0	0	0	0	0.062	0	0.9	0.049	0.903
FBXO32	RNF217	9606.ENSP00000428205	9606.ENSP00000428698	0	0	0	0	0.061	0	0.9	0.055	0.903
FBXO32	RNF111	9606.ENSP00000428205	9606.ENSP00000453872	0	0	0	0	0.08	0	0.9	0	0.904
FBXO32	RNF19A	9606.ENSP00000428205	9606.ENSP00000428968	0	0	0	0	0.061	0	0.9	0.072	0.905
FBXO32	RNF213	9606.ENSP00000428205	9606.ENSP00000464087	0	0	0	0	0	0	0.9	0.132	0.909
FBXO33	FBXO45	9606.ENSP00000298097	9606.ENSP00000310332	0	0	0	0	0.063	0	0	0.442	0.455
FBXO36	FBXO9	9606.ENSP00000283946	9606.ENSP00000244426	0	0	0	0	0	0	0	0.551	0.551
FBXO36	FBXW11	9606.ENSP00000283946	9606.ENSP00000265094	0	0	0	0	0.055	0	0	0.391	0.4
FBXO36	TRIP12	9606.ENSP00000283946	9606.ENSP00000373696	0	0	0	0	0.08	0	0	0.572	0.589
FBXO36	FBXO38	9606.ENSP00000283946	9606.ENSP00000377895	0	0	0	0	0	0	0	0.751	0.751
FBXO38	RNF128	9606.ENSP00000377895	9606.ENSP00000255499	0	0	0	0	0.055	0	0	0.513	0.52
FBXO38	UHRF2	9606.ENSP00000377895	9606.ENSP00000276893	0	0	0	0	0.061	0	0	0.421	0.433
FBXO38	FBXO45	9606.ENSP00000377895	9606.ENSP00000310332	0	0	0	0	0	0	0	0.41	0.41
FBXO38	FBXW2	9606.ENSP00000377895	9606.ENSP00000476369	0	0	0	0	0	0	0	0.453	0.453
FBXO45	RBX1	9606.ENSP00000310332	9606.ENSP00000216225	0	0	0	0	0.061	0	0	0.478	0.489
FBXO45	FBXO9	9606.ENSP00000310332	9606.ENSP00000244426	0	0	0	0	0	0	0	0.631	0.631
FBXO45	RNF144B	9606.ENSP00000310332	9606.ENSP00000259939	0	0	0	0	0.051	0	0	0.43	0.436
FBXO45	SKP2	9606.ENSP00000310332	9606.ENSP00000274255	0	0	0	0	0.088	0	0	0.406	0.435
FBXO5	RBX1	9606.ENSP00000229758	9606.ENSP00000216225	0	0	0	0	0	0	0.8	0.441	0.883
FBXO5	TRAIP	9606.ENSP00000229758	9606.ENSP00000328203	0	0	0	0	0.201	0	0	0.312	0.427
FBXO5	FBXW5	9606.ENSP00000229758	9606.ENSP00000313034	0	0	0	0	0	0	0	0.452	0.452
FBXO5	SKP2	9606.ENSP00000229758	9606.ENSP00000274255	0	0	0	0	0.272	0	0	0.57	0.673
FBXO5	FBXW11	9606.ENSP00000229758	9606.ENSP00000265094	0	0	0	0	0.061	0.379	0.8	0.384	0.918
FBXO6	KLHL20	9606.ENSP00000365944	9606.ENSP00000209884	0	0	0	0	0	0	0.9	0	0.9
FBXO6	RBX1	9606.ENSP00000365944	9606.ENSP00000216225	0	0	0	0	0	0.365	0.9	0.27	0.949
FBXO6	STUB1	9606.ENSP00000365944	9606.ENSP00000219548	0	0	0	0	0.062	0	0.9	0.219	0.92
FBXO6	UBE3A	9606.ENSP00000365944	9606.ENSP00000232165	0	0	0	0	0	0	0.9	0.049	0.9
FBXO6	RNF114	9606.ENSP00000365944	9606.ENSP00000244061	0	0	0	0	0	0	0.9	0.066	0.902
FBXO6	FBXO9	9606.ENSP00000365944	9606.ENSP00000244426	0	0	0	0	0	0	0.9	0.314	0.928
FBXO6	TRIM21	9606.ENSP00000365944	9606.ENSP00000254436	0	0	0	0	0	0.072	0.9	0	0.903
FBXO6	MKRN1	9606.ENSP00000365944	9606.ENSP00000255977	0	0	0	0	0	0	0.9	0	0.9
FBXO6	RNF144B	9606.ENSP00000365944	9606.ENSP00000259939	0	0	0	0	0	0	0.9	0	0.9
FBXO6	HERC2	9606.ENSP00000365944	9606.ENSP00000261609	0	0	0	0	0	0	0.9	0	0.9
FBXO6	MGRN1	9606.ENSP00000365944	9606.ENSP00000262370	0	0	0	0	0.041	0.072	0.9	0.05	0.904
FBXO6	WSB1	9606.ENSP00000365944	9606.ENSP00000262394	0	0	0	0	0	0	0.9	0	0.9
FBXO6	LNX1	9606.ENSP00000365944	9606.ENSP00000263925	0	0	0	0	0	0	0.9	0	0.9
FBXO6	FBXW11	9606.ENSP00000365944	9606.ENSP00000265094	0	0	0	0	0	0	0.9	0.296	0.926
FBXO6	SKP2	9606.ENSP00000365944	9606.ENSP00000274255	0	0	0	0	0	0	0.9	0.468	0.944
FBXO6	SPOPL	9606.ENSP00000365944	9606.ENSP00000280098	0	0	0	0	0	0	0.54	0	0.54
FBXO6	SH3RF1	9606.ENSP00000365944	9606.ENSP00000284637	0	0	0	0	0	0	0.9	0	0.9
FBXO6	KLHL41	9606.ENSP00000365944	9606.ENSP00000284669	0	0	0	0	0	0	0.9	0	0.9
FBXO6	RNF126	9606.ENSP00000365944	9606.ENSP00000292363	0	0	0	0	0	0	0.9	0.203	0.916
FBXO6	TRIM9	9606.ENSP00000365944	9606.ENSP00000298355	0	0	0	0	0.061	0	0.9	0.054	0.903
FBXO6	UNKL	9606.ENSP00000365944	9606.ENSP00000301712	0	0	0	0	0	0	0.9	0	0.9
FBXO6	UBE3C	9606.ENSP00000365944	9606.ENSP00000309198	0	0	0	0	0	0	0.9	0	0.9
FBXO6	FBXW5	9606.ENSP00000365944	9606.ENSP00000313034	0	0	0	0	0.062	0	0.9	0.383	0.937
FBXO6	KLHL11	9606.ENSP00000365944	9606.ENSP00000314608	0	0	0	0	0	0	0.9	0	0.9
FBXO6	RBBP6	9606.ENSP00000365944	9606.ENSP00000317872	0	0	0	0	0	0	0.9	0.049	0.9
FBXO6	TRIM41	9606.ENSP00000365944	9606.ENSP00000320869	0	0	0	0	0	0	0.9	0.069	0.902
FBXO6	SIAH2	9606.ENSP00000365944	9606.ENSP00000322457	0	0	0	0	0	0	0.9	0	0.9
FBXO6	LRSAM1	9606.ENSP00000365944	9606.ENSP00000322937	0	0	0	0	0.055	0	0.9	0	0.901
FBXO6	RLIM	9606.ENSP00000365944	9606.ENSP00000328059	0	0	0	0	0	0	0.9	0	0.9
FBXO6	TRAIP	9606.ENSP00000365944	9606.ENSP00000328203	0	0	0	0	0	0	0.9	0	0.9
FBXO6	RNF123	9606.ENSP00000365944	9606.ENSP00000328287	0	0	0	0	0	0	0.9	0	0.9
FBXO6	SOCS1	9606.ENSP00000365944	9606.ENSP00000329418	0	0	0	0	0	0	0.9	0	0.9
FBXO6	KLHL22	9606.ENSP00000365944	9606.ENSP00000331682	0	0	0	0	0	0	0.9	0	0.9
FBXO6	ZNRF1	9606.ENSP00000365944	9606.ENSP00000335091	0	0	0	0	0.05	0	0.9	0	0.9
FBXO6	KLHL25	9606.ENSP00000365944	9606.ENSP00000336800	0	0	0	0	0	0	0.9	0	0.9
FBXO6	HUWE1	9606.ENSP00000365944	9606.ENSP00000340648	0	0	0	0	0	0.072	0.9	0.342	0.933
FBXO6	RNF41	9606.ENSP00000365944	9606.ENSP00000342755	0	0	0	0	0	0	0.9	0.25	0.921
FBXO6	RNF220	9606.ENSP00000365944	9606.ENSP00000347548	0	0	0	0	0.051	0	0.9	0	0.901
FBXO6	RBCK1	9606.ENSP00000365944	9606.ENSP00000348632	0	0	0	0	0.062	0	0.9	0.062	0.904
FBXO6	MYLIP	9606.ENSP00000365944	9606.ENSP00000349298	0	0	0	0	0	0	0.9	0	0.9
FBXO6	PJA1	9606.ENSP00000365944	9606.ENSP00000355014	0	0	0	0	0.048	0	0.9	0	0.9
FBXO6	TULP4	9606.ENSP00000365944	9606.ENSP00000356064	0	0	0	0	0	0	0.9	0	0.9
FBXO6	FBXW4	9606.ENSP00000365944	9606.ENSP00000359149	0	0	0	0	0.055	0	0.9	0.427	0.941
FBXO6	NEURL2	9606.ENSP00000365944	9606.ENSP00000361596	0	0	0	0	0	0	0.9	0	0.9
FBXO6	RNF19B	9606.ENSP00000365944	9606.ENSP00000362555	0	0	0	0	0	0	0.9	0.077	0.903
FBXO6	SYVN1	9606.ENSP00000365944	9606.ENSP00000366395	0	0	0	0	0	0	0	0.403	0.403
FBXO6	KBTBD4	9606.ENSP00000365944	9606.ENSP00000415106	0	0	0	0	0	0	0.54	0	0.54
FBXO6	WWP1	9606.ENSP00000365944	9606.ENSP00000427793	0	0	0	0	0	0	0.9	0.043	0.9
FBXO6	TRIP12	9606.ENSP00000365944	9606.ENSP00000373696	0	0	0	0	0	0	0.9	0.041	0.9
FBXO6	NEDD4L	9606.ENSP00000365944	9606.ENSP00000383199	0	0	0	0	0	0	0.9	0.043	0.9
FBXO6	RNF217	9606.ENSP00000365944	9606.ENSP00000428698	0	0	0	0	0	0	0.9	0	0.9
FBXO6	WSB2	9606.ENSP00000365944	9606.ENSP00000409131	0	0	0	0	0.05	0	0.9	0	0.9
FBXO6	HERC3	9606.ENSP00000365944	9606.ENSP00000385684	0	0	0	0	0	0	0.9	0	0.9
FBXO6	RNF111	9606.ENSP00000365944	9606.ENSP00000453872	0	0	0	0	0	0	0.9	0.041	0.9
FBXO6	KLHL5	9606.ENSP00000365944	9606.ENSP00000423897	0	0	0	0	0	0	0.9	0	0.9
FBXO6	LONRF1	9606.ENSP00000365944	9606.ENSP00000381298	0	0	0	0	0	0	0.9	0	0.9
FBXO6	SOCS6	9606.ENSP00000365944	9606.ENSP00000381034	0	0	0	0	0	0	0.9	0.049	0.9
FBXO6	RNF19A	9606.ENSP00000365944	9606.ENSP00000428968	0	0	0	0	0	0	0.9	0.041	0.9
FBXO6	RNF4	9606.ENSP00000365944	9606.ENSP00000426503	0	0	0	0	0	0	0.9	0.058	0.901
FBXO6	SPSB2	9606.ENSP00000365944	9606.ENSP00000428338	0	0	0	0	0.057	0	0.9	0.044	0.901
FBXO6	RNF213	9606.ENSP00000365944	9606.ENSP00000464087	0	0	0	0	0	0	0.9	0.053	0.901
FBXO6	RNF14	9606.ENSP00000365944	9606.ENSP00000378028	0	0	0	0	0.054	0	0.9	0	0.901
FBXO6	GAN	9606.ENSP00000365944	9606.ENSP00000476795	0	0	0	0	0	0	0.9	0.084	0.904
FBXO6	FBXW2	9606.ENSP00000365944	9606.ENSP00000476369	0	0	0	0	0	0.072	0.9	0.215	0.92
FBXO9	KLHL20	9606.ENSP00000244426	9606.ENSP00000209884	0	0	0	0	0.062	0	0.9	0	0.902
FBXO9	RBX1	9606.ENSP00000244426	9606.ENSP00000216225	0	0	0	0	0.062	0.179	0.9	0.232	0.932
FBXO9	STUB1	9606.ENSP00000244426	9606.ENSP00000219548	0	0	0	0	0	0	0.9	0.074	0.903
FBXO9	UBE3A	9606.ENSP00000244426	9606.ENSP00000232165	0	0	0	0	0.064	0	0.9	0.087	0.907
FBXO9	RNF114	9606.ENSP00000244426	9606.ENSP00000244061	0	0	0	0	0	0	0.9	0	0.9
FBXO9	NFX1	9606.ENSP00000244426	9606.ENSP00000368856	0	0	0	0	0	0	0	0.408	0.408
FBXO9	SPOPL	9606.ENSP00000244426	9606.ENSP00000280098	0	0	0	0	0	0	0.54	0	0.54
FBXO9	KBTBD4	9606.ENSP00000244426	9606.ENSP00000415106	0	0	0	0	0.062	0	0.54	0	0.55
FBXO9	RNF4	9606.ENSP00000244426	9606.ENSP00000426503	0	0	0	0	0	0	0.9	0	0.9
FBXO9	MYLIP	9606.ENSP00000244426	9606.ENSP00000349298	0	0	0	0	0	0	0.9	0	0.9
FBXO9	TRAIP	9606.ENSP00000244426	9606.ENSP00000328203	0	0	0	0	0	0	0.9	0	0.9
FBXO9	ZNRF1	9606.ENSP00000244426	9606.ENSP00000335091	0	0	0	0	0	0	0.9	0	0.9
FBXO9	RBBP6	9606.ENSP00000244426	9606.ENSP00000317872	0	0	0	0	0	0	0.9	0	0.9
FBXO9	RNF220	9606.ENSP00000244426	9606.ENSP00000347548	0	0	0	0	0	0	0.9	0	0.9
FBXO9	TULP4	9606.ENSP00000244426	9606.ENSP00000356064	0	0	0	0	0	0	0.9	0	0.9
FBXO9	RNF41	9606.ENSP00000244426	9606.ENSP00000342755	0	0	0	0	0	0	0.9	0	0.9
FBXO9	WSB1	9606.ENSP00000244426	9606.ENSP00000262394	0	0	0	0	0	0	0.9	0	0.9
FBXO9	RNF213	9606.ENSP00000244426	9606.ENSP00000464087	0	0	0	0	0	0	0.9	0	0.9
FBXO9	NEURL2	9606.ENSP00000244426	9606.ENSP00000361596	0	0	0	0	0	0	0.9	0	0.9
FBXO9	SOCS1	9606.ENSP00000244426	9606.ENSP00000329418	0	0	0	0	0	0	0.9	0	0.9
FBXO9	LRSAM1	9606.ENSP00000244426	9606.ENSP00000322937	0	0	0	0	0	0	0.9	0	0.9
FBXO9	WSB2	9606.ENSP00000244426	9606.ENSP00000409131	0	0	0	0	0	0	0.9	0	0.9
FBXO9	KLHL11	9606.ENSP00000244426	9606.ENSP00000314608	0	0	0	0	0	0	0.9	0	0.9
FBXO9	UNKL	9606.ENSP00000244426	9606.ENSP00000301712	0	0	0	0	0	0	0.9	0	0.9
FBXO9	LNX1	9606.ENSP00000244426	9606.ENSP00000263925	0	0	0	0	0.055	0	0.9	0	0.901
FBXO9	SOCS6	9606.ENSP00000244426	9606.ENSP00000381034	0	0	0	0	0.055	0	0.9	0	0.901
FBXO9	RNF123	9606.ENSP00000244426	9606.ENSP00000328287	0	0	0	0	0.055	0	0.9	0	0.901
FBXO9	RNF19B	9606.ENSP00000244426	9606.ENSP00000362555	0	0	0	0	0.064	0	0.9	0	0.902
FBXO9	KLHL22	9606.ENSP00000244426	9606.ENSP00000331682	0	0	0	0	0.062	0	0.9	0	0.902
FBXO9	HERC2	9606.ENSP00000244426	9606.ENSP00000261609	0	0	0	0	0.063	0	0.9	0	0.902
FBXO9	KLHL5	9606.ENSP00000244426	9606.ENSP00000423897	0	0	0	0	0.062	0	0.9	0	0.902
FBXO9	RNF19A	9606.ENSP00000244426	9606.ENSP00000428968	0	0	0	0	0.064	0	0.9	0	0.902
FBXO9	RNF144B	9606.ENSP00000244426	9606.ENSP00000259939	0	0	0	0	0.064	0	0.9	0	0.902
FBXO9	GAN	9606.ENSP00000244426	9606.ENSP00000476795	0	0	0	0	0.062	0	0.9	0	0.902
FBXO9	KLHL25	9606.ENSP00000244426	9606.ENSP00000336800	0	0	0	0	0.062	0	0.9	0	0.902
FBXO9	RNF217	9606.ENSP00000244426	9606.ENSP00000428698	0	0	0	0	0.064	0	0.9	0	0.902
FBXO9	TRIM21	9606.ENSP00000244426	9606.ENSP00000254436	0	0	0	0	0.061	0	0.9	0	0.902
FBXO9	TRIM41	9606.ENSP00000244426	9606.ENSP00000320869	0	0	0	0	0.061	0	0.9	0	0.902
FBXO9	SH3RF1	9606.ENSP00000244426	9606.ENSP00000284637	0	0	0	0	0.061	0	0.9	0	0.902
FBXO9	LONRF1	9606.ENSP00000244426	9606.ENSP00000381298	0	0	0	0	0.064	0	0.9	0	0.902
FBXO9	RBCK1	9606.ENSP00000244426	9606.ENSP00000348632	0	0	0	0	0.064	0	0.9	0	0.902
FBXO9	RNF14	9606.ENSP00000244426	9606.ENSP00000378028	0	0	0	0	0.063	0	0.9	0	0.902
FBXO9	KLHL41	9606.ENSP00000244426	9606.ENSP00000284669	0	0	0	0	0.062	0	0.9	0	0.902
FBXO9	MGRN1	9606.ENSP00000244426	9606.ENSP00000262370	0	0	0	0	0.063	0	0.9	0	0.902
FBXO9	HUWE1	9606.ENSP00000244426	9606.ENSP00000340648	0	0	0	0	0.064	0	0.9	0.05	0.903
FBXO9	WWP1	9606.ENSP00000244426	9606.ENSP00000427793	0	0	0	0	0.062	0	0.9	0.052	0.903
FBXO9	RNF111	9606.ENSP00000244426	9606.ENSP00000453872	0	0	0	0	0.062	0	0.9	0.049	0.903
FBXO9	PJA1	9606.ENSP00000244426	9606.ENSP00000355014	0	0	0	0	0.062	0	0.9	0.049	0.903
FBXO9	RLIM	9606.ENSP00000244426	9606.ENSP00000328059	0	0	0	0	0.062	0	0.9	0.049	0.903
FBXO9	HERC3	9606.ENSP00000244426	9606.ENSP00000385684	0	0	0	0	0.064	0	0.9	0.05	0.903
FBXO9	RNF126	9606.ENSP00000244426	9606.ENSP00000292363	0	0	0	0	0.062	0	0.9	0.049	0.903
FBXO9	SPSB2	9606.ENSP00000244426	9606.ENSP00000428338	0	0	0	0	0	0	0.9	0.113	0.907
FBXO9	NEDD4L	9606.ENSP00000244426	9606.ENSP00000383199	0	0	0	0	0.062	0	0.9	0.107	0.909
FBXO9	SIAH2	9606.ENSP00000244426	9606.ENSP00000322457	0	0	0	0	0	0	0.9	0.158	0.912
FBXO9	UBE3C	9606.ENSP00000244426	9606.ENSP00000309198	0	0	0	0	0.062	0	0.9	0.173	0.915
FBXO9	TRIM9	9606.ENSP00000244426	9606.ENSP00000298355	0	0	0	0	0.055	0	0.9	0.189	0.916
FBXO9	MKRN1	9606.ENSP00000244426	9606.ENSP00000255977	0	0	0	0	0.062	0	0.9	0.273	0.925
FBXO9	FBXW2	9606.ENSP00000244426	9606.ENSP00000476369	0	0	0	0	0.062	0	0.9	0.321	0.93
FBXO9	SKP2	9606.ENSP00000244426	9606.ENSP00000274255	0	0	0	0	0	0	0.9	0.352	0.932
FBXO9	FBXW11	9606.ENSP00000244426	9606.ENSP00000265094	0	0	0	0	0.055	0	0.9	0.362	0.934
FBXO9	TRIP12	9606.ENSP00000244426	9606.ENSP00000373696	0	0	0	0	0.062	0	0.9	0.405	0.939
FBXO9	FBXW5	9606.ENSP00000244426	9606.ENSP00000313034	0	0	0	0	0	0	0.9	0.443	0.941
FBXO9	FBXW4	9606.ENSP00000244426	9606.ENSP00000359149	0	0	0	0	0.062	0	0.9	0.471	0.946
FBXW11	KLHL20	9606.ENSP00000265094	9606.ENSP00000209884	0	0	0	0	0.063	0	0.9	0.06	0.904
FBXW11	RBX1	9606.ENSP00000265094	9606.ENSP00000216225	0	0	0	0	0	0.561	0.9	0.634	0.982
FBXW11	STUB1	9606.ENSP00000265094	9606.ENSP00000219548	0	0	0	0	0	0	0.9	0.05	0.9
FBXW11	UBE3A	9606.ENSP00000265094	9606.ENSP00000232165	0	0	0	0	0.08	0.124	0.9	0.111	0.918
FBXW11	RNF114	9606.ENSP00000265094	9606.ENSP00000244061	0	0	0	0	0.058	0	0.9	0	0.901
FBXW11	TRIM21	9606.ENSP00000265094	9606.ENSP00000254436	0	0	0	0	0.062	0.32	0.9	0.059	0.931
FBXW11	MKRN1	9606.ENSP00000265094	9606.ENSP00000255977	0	0	0	0	0	0	0.9	0	0.9
FBXW11	RNF144B	9606.ENSP00000265094	9606.ENSP00000259939	0	0	0	0	0.061	0	0.9	0.073	0.905
FBXW11	HERC2	9606.ENSP00000265094	9606.ENSP00000261609	0	0	0	0	0	0	0.9	0	0.9
FBXW11	MGRN1	9606.ENSP00000265094	9606.ENSP00000262370	0	0	0	0	0	0	0.9	0	0.9
FBXW11	WSB1	9606.ENSP00000265094	9606.ENSP00000262394	0	0	0.409	0.59	0	0	0.9	0.064	0.916
FBXW11	LNX1	9606.ENSP00000265094	9606.ENSP00000263925	0	0	0	0	0.061	0	0.9	0.098	0.907
FBXW11	KBTBD4	9606.ENSP00000265094	9606.ENSP00000415106	0	0	0	0	0	0	0.54	0.052	0.545
FBXW11	SPOPL	9606.ENSP00000265094	9606.ENSP00000280098	0	0	0	0	0.062	0	0.54	0.156	0.604
FBXW11	RNF4	9606.ENSP00000265094	9606.ENSP00000426503	0	0	0	0	0	0	0.9	0	0.9
FBXW11	RNF220	9606.ENSP00000265094	9606.ENSP00000347548	0	0	0	0	0	0	0.9	0	0.9
FBXW11	SOCS6	9606.ENSP00000265094	9606.ENSP00000381034	0	0	0	0	0.05	0	0.9	0	0.9
FBXW11	RNF213	9606.ENSP00000265094	9606.ENSP00000464087	0	0	0	0	0	0	0.9	0	0.9
FBXW11	SOCS1	9606.ENSP00000265094	9606.ENSP00000329418	0	0	0	0	0.05	0	0.9	0	0.9
FBXW11	LRSAM1	9606.ENSP00000265094	9606.ENSP00000322937	0	0	0	0	0	0	0.9	0	0.9
FBXW11	RNF123	9606.ENSP00000265094	9606.ENSP00000328287	0	0	0	0	0	0	0.9	0	0.9
FBXW11	RNF19B	9606.ENSP00000265094	9606.ENSP00000362555	0	0	0	0	0.055	0	0.9	0	0.901
FBXW11	KLHL22	9606.ENSP00000265094	9606.ENSP00000331682	0	0	0	0	0	0	0.9	0.052	0.901
FBXW11	GAN	9606.ENSP00000265094	9606.ENSP00000476795	0	0	0	0	0	0	0.9	0.052	0.901
FBXW11	TRIM41	9606.ENSP00000265094	9606.ENSP00000320869	0	0	0	0	0	0	0.9	0.059	0.901
FBXW11	KLHL11	9606.ENSP00000265094	9606.ENSP00000314608	0	0	0	0	0.06	0	0.9	0	0.901
FBXW11	KLHL41	9606.ENSP00000265094	9606.ENSP00000284669	0	0	0	0	0	0	0.9	0.052	0.901
FBXW11	UNKL	9606.ENSP00000265094	9606.ENSP00000301712	0	0	0	0	0.06	0	0.9	0	0.901
FBXW11	MYLIP	9606.ENSP00000265094	9606.ENSP00000349298	0	0	0	0	0.062	0	0.9	0	0.902
FBXW11	TRAIP	9606.ENSP00000265094	9606.ENSP00000328203	0	0	0	0	0.064	0	0.9	0	0.902
FBXW11	TULP4	9606.ENSP00000265094	9606.ENSP00000356064	0	0	0	0	0.061	0	0.9	0	0.902
FBXW11	RNF19A	9606.ENSP00000265094	9606.ENSP00000428968	0	0	0	0	0.061	0	0.9	0	0.902
FBXW11	RNF217	9606.ENSP00000265094	9606.ENSP00000428698	0	0	0	0	0.063	0	0.9	0	0.902
FBXW11	LONRF1	9606.ENSP00000265094	9606.ENSP00000381298	0	0	0	0	0.063	0	0.9	0	0.902
FBXW11	RNF14	9606.ENSP00000265094	9606.ENSP00000378028	0	0	0	0	0.061	0	0.9	0	0.902
FBXW11	ZNRF1	9606.ENSP00000265094	9606.ENSP00000335091	0	0	0	0	0	0	0.9	0.078	0.903
FBXW11	RBBP6	9606.ENSP00000265094	9606.ENSP00000317872	0	0	0	0	0.064	0	0.9	0.053	0.903
FBXW11	RNF111	9606.ENSP00000265094	9606.ENSP00000453872	0	0	0	0	0.064	0	0.9	0.047	0.903
FBXW11	KLHL5	9606.ENSP00000265094	9606.ENSP00000423897	0	0	0	0	0.061	0	0.9	0.052	0.903
FBXW11	PJA1	9606.ENSP00000265094	9606.ENSP00000355014	0	0	0	0	0.063	0	0.9	0.063	0.904
FBXW11	NEURL2	9606.ENSP00000265094	9606.ENSP00000361596	0	0	0	0	0.05	0	0.9	0.074	0.904
FBXW11	SPSB2	9606.ENSP00000265094	9606.ENSP00000428338	0	0	0	0	0.055	0	0.9	0.068	0.904
FBXW11	SIAH2	9606.ENSP00000265094	9606.ENSP00000322457	0	0	0	0	0.062	0	0.9	0.071	0.905
FBXW11	RBCK1	9606.ENSP00000265094	9606.ENSP00000348632	0	0	0	0	0	0	0.9	0.098	0.905
FBXW11	KLHL25	9606.ENSP00000265094	9606.ENSP00000336800	0	0	0	0	0	0	0.9	0.103	0.906
FBXW11	RNF126	9606.ENSP00000265094	9606.ENSP00000292363	0	0	0	0	0.063	0	0.9	0.105	0.908
FBXW11	RNF41	9606.ENSP00000265094	9606.ENSP00000342755	0	0	0	0	0.061	0	0.9	0.124	0.91
FBXW11	UBE3C	9606.ENSP00000265094	9606.ENSP00000309198	0	0	0	0	0.062	0.124	0.9	0	0.91
FBXW11	WWP1	9606.ENSP00000265094	9606.ENSP00000427793	0	0	0	0	0.064	0.129	0.9	0.057	0.912
FBXW11	NEDD4L	9606.ENSP00000265094	9606.ENSP00000383199	0	0	0	0	0.064	0.129	0.9	0.057	0.912
FBXW11	RLIM	9606.ENSP00000265094	9606.ENSP00000328059	0	0	0	0	0.063	0	0.9	0.148	0.913
FBXW11	SH3RF1	9606.ENSP00000265094	9606.ENSP00000284637	0	0	0	0	0	0	0.9	0.173	0.913
FBXW11	HERC3	9606.ENSP00000265094	9606.ENSP00000385684	0	0	0	0	0.063	0.177	0.9	0	0.916
FBXW11	WSB2	9606.ENSP00000265094	9606.ENSP00000409131	0	0	0.419	0.588	0.061	0	0.9	0.064	0.918
FBXW11	HUWE1	9606.ENSP00000265094	9606.ENSP00000340648	0	0	0	0	0.061	0.177	0.9	0.114	0.922
FBXW11	TRIP12	9606.ENSP00000265094	9606.ENSP00000373696	0	0	0	0	0.129	0.124	0.9	0.152	0.926
FBXW11	FBXW2	9606.ENSP00000265094	9606.ENSP00000476369	0	0	0.355	0.619	0.063	0	0.9	0.486	0.929
FBXW11	TRIM9	9606.ENSP00000265094	9606.ENSP00000298355	0	0	0	0	0	0.294	0.9	0.112	0.931
FBXW11	FBXW4	9606.ENSP00000265094	9606.ENSP00000359149	0	0	0	0	0	0	0.9	0.46	0.943
FBXW11	FBXW5	9606.ENSP00000265094	9606.ENSP00000313034	0	0	0	0	0	0	0.9	0.566	0.954
FBXW11	SKP2	9606.ENSP00000265094	9606.ENSP00000274255	0	0	0	0	0.061	0	0.9	0.785	0.978
FBXW2	KLHL20	9606.ENSP00000476369	9606.ENSP00000209884	0	0	0	0	0.061	0	0.9	0.054	0.903
FBXW2	RBX1	9606.ENSP00000476369	9606.ENSP00000216225	0	0	0	0	0	0.51	0.9	0.254	0.96
FBXW2	STUB1	9606.ENSP00000476369	9606.ENSP00000219548	0	0	0	0	0.061	0	0.9	0.044	0.902
FBXW2	UBE3A	9606.ENSP00000476369	9606.ENSP00000232165	0	0	0	0	0.061	0	0.9	0	0.902
FBXW2	RNF114	9606.ENSP00000476369	9606.ENSP00000244061	0	0	0	0	0.058	0	0.9	0	0.901
FBXW2	TRIM21	9606.ENSP00000476369	9606.ENSP00000254436	0	0	0	0	0	0	0.9	0	0.9
FBXW2	MKRN1	9606.ENSP00000476369	9606.ENSP00000255977	0	0	0	0	0	0	0.9	0	0.9
FBXW2	RNF144B	9606.ENSP00000476369	9606.ENSP00000259939	0	0	0	0	0.061	0	0.9	0	0.902
FBXW2	HERC2	9606.ENSP00000476369	9606.ENSP00000261609	0	0	0	0	0	0	0.9	0	0.9
FBXW2	MGRN1	9606.ENSP00000476369	9606.ENSP00000262370	0	0	0	0	0.055	0	0.9	0	0.901
FBXW2	WSB1	9606.ENSP00000476369	9606.ENSP00000262394	0	0	0.387	0	0.049	0	0.9	0.062	0.938
FBXW2	LNX1	9606.ENSP00000476369	9606.ENSP00000263925	0	0	0	0	0	0	0.9	0	0.9
FBXW2	SKP2	9606.ENSP00000476369	9606.ENSP00000274255	0	0	0	0	0.061	0.294	0.9	0.266	0.944
FBXW2	SH3RF1	9606.ENSP00000476369	9606.ENSP00000284637	0	0	0	0	0.062	0	0.9	0	0.902
FBXW2	KLHL41	9606.ENSP00000476369	9606.ENSP00000284669	0	0	0	0	0	0	0.9	0	0.9
FBXW2	RNF126	9606.ENSP00000476369	9606.ENSP00000292363	0	0	0	0	0.062	0	0.9	0	0.902
FBXW2	TRIM9	9606.ENSP00000476369	9606.ENSP00000298355	0	0	0	0	0.062	0	0.9	0	0.902
FBXW2	UNKL	9606.ENSP00000476369	9606.ENSP00000301712	0	0	0	0	0	0.052	0.9	0	0.901
FBXW2	UBE3C	9606.ENSP00000476369	9606.ENSP00000309198	0	0	0	0	0.061	0	0.9	0.102	0.908
FBXW2	FBXW5	9606.ENSP00000476369	9606.ENSP00000313034	0	0	0	0	0	0	0.9	0.456	0.943
FBXW2	KLHL11	9606.ENSP00000476369	9606.ENSP00000314608	0	0	0	0	0	0	0.9	0	0.9
FBXW2	RBBP6	9606.ENSP00000476369	9606.ENSP00000317872	0	0	0	0	0.064	0	0.9	0	0.902
FBXW2	TRIM41	9606.ENSP00000476369	9606.ENSP00000320869	0	0	0	0	0	0	0.9	0	0.9
FBXW2	SIAH2	9606.ENSP00000476369	9606.ENSP00000322457	0	0	0	0	0	0	0.9	0	0.9
FBXW2	LRSAM1	9606.ENSP00000476369	9606.ENSP00000322937	0	0	0	0	0.055	0	0.9	0	0.901
FBXW2	RLIM	9606.ENSP00000476369	9606.ENSP00000328059	0	0	0	0	0.062	0	0.9	0	0.902
FBXW2	TRAIP	9606.ENSP00000476369	9606.ENSP00000328203	0	0	0	0	0.055	0	0.9	0	0.901
FBXW2	RNF123	9606.ENSP00000476369	9606.ENSP00000328287	0	0	0	0	0.061	0	0.9	0	0.902
FBXW2	SOCS1	9606.ENSP00000476369	9606.ENSP00000329418	0	0	0	0	0.062	0	0.9	0.073	0.905
FBXW2	KLHL22	9606.ENSP00000476369	9606.ENSP00000331682	0	0	0	0	0	0	0.9	0	0.9
FBXW2	ZNRF1	9606.ENSP00000476369	9606.ENSP00000335091	0	0	0	0	0	0	0.9	0	0.9
FBXW2	KLHL25	9606.ENSP00000476369	9606.ENSP00000336800	0	0	0	0	0	0	0.9	0	0.9
FBXW2	HUWE1	9606.ENSP00000476369	9606.ENSP00000340648	0	0	0	0	0.062	0	0.9	0	0.902
FBXW2	RNF41	9606.ENSP00000476369	9606.ENSP00000342755	0	0	0	0	0.058	0	0.9	0.041	0.901
FBXW2	RNF220	9606.ENSP00000476369	9606.ENSP00000347548	0	0	0	0	0	0	0.9	0	0.9
FBXW2	RBCK1	9606.ENSP00000476369	9606.ENSP00000348632	0	0	0	0	0	0	0.9	0	0.9
FBXW2	MYLIP	9606.ENSP00000476369	9606.ENSP00000349298	0	0	0	0	0	0	0.9	0	0.9
FBXW2	PJA1	9606.ENSP00000476369	9606.ENSP00000355014	0	0	0	0	0.062	0	0.9	0	0.902
FBXW2	TULP4	9606.ENSP00000476369	9606.ENSP00000356064	0	0	0	0	0.061	0	0.9	0.045	0.902
FBXW2	FBXW4	9606.ENSP00000476369	9606.ENSP00000359149	0	0	0	0	0	0	0.9	0.617	0.96
FBXW2	NEURL2	9606.ENSP00000476369	9606.ENSP00000361596	0	0	0	0	0	0	0.9	0	0.9
FBXW2	RNF19B	9606.ENSP00000476369	9606.ENSP00000362555	0	0	0	0	0.049	0	0.9	0	0.9
FBXW2	TRIP12	9606.ENSP00000476369	9606.ENSP00000373696	0	0	0	0	0.049	0	0.9	0.178	0.915
FBXW2	RNF14	9606.ENSP00000476369	9606.ENSP00000378028	0	0	0	0	0.059	0	0.9	0	0.901
FBXW2	SOCS6	9606.ENSP00000476369	9606.ENSP00000381034	0	0	0	0	0	0	0.9	0	0.9
FBXW2	LONRF1	9606.ENSP00000476369	9606.ENSP00000381298	0	0	0	0	0.062	0	0.9	0	0.902
FBXW2	NEDD4L	9606.ENSP00000476369	9606.ENSP00000383199	0	0	0	0	0.061	0	0.9	0	0.902
FBXW2	HERC3	9606.ENSP00000476369	9606.ENSP00000385684	0	0	0	0	0.061	0	0.9	0	0.902
FBXW2	WSB2	9606.ENSP00000476369	9606.ENSP00000409131	0	0	0.391	0	0.049	0	0.9	0.062	0.938
[truncated: 1,836 more rows]
